# Supplementary material for: A multi-encoder variational autoencoder controls multiple transformational features in single-cell image analysis
Source: Commun Biol. 2022 Mar 23;5:255. doi: 10.1038/s42003-022-03218-x (PMC8943013; doi:10.1038/s42003-022-03218-x)
Supplement: Supplementary file 5 — Supplementary Data 1 [file 42003_2022_3218_MOESM5_ESM.csv]

	Treatment	Intensity	Size	slope
0	TGFB	5.13165283203125	1073.0	-0.5667315798143118
1	TGFB	5.81591796875	1040.0	-1.7004800069395363
2	TGFB	10.87322998046875	1479.0	-3.226033748921235
3	TGFB	5.538330078125	972.0	-2.7729428558295948
4	TGFB	7.48846435546875	1575.0	-2.311360687854731
5	TGFB	3.0142822265625	669.0	-0.7183765914634154
6	TGFB	6.03125	704.0	-1.3849845001971142
7	TGFB	9.6051025390625	2707.0	-3.4894316018558267
8	TGFB	4.650634765625	1344.0	-0.9031467455317461
9	TGFB	5.7911376953125	1155.0	0.006974532152189709
10	TGFB	6.459716796875	1833.0	-2.7704810841678738
11	TGFB	14.1595458984375	2913.0	-2.4911541255227965
12	TGFB	2.0155029296875	527.0	-2.429426672448161
13	TGFB	2.49298095703125	589.0	-0.384069273367516
14	TGFB	4.28973388671875	676.0	-3.7960500746383357
15	TGFB	6.2880859375	1365.0	-2.9832601805957313
16	TGFB	6.65008544921875	1693.0	-3.009231239113594
17	TGFB	22.12103271484375	3015.0	-4.122504706991751
18	TGFB	19.38787841796875	3184.0	0.016351833430182955
19	TGFB	6.3099365234375	1726.0	-0.7441122533263926
20	TGFB	2.80804443359375	780.0	-4.241323161402558
21	TGFB	11.4385986328125	1873.0	-3.537633045066294
22	TGFB	4.098876953125	588.0	0.07307607218502235
23	TGFB	2.4688720703125	705.0	-0.36703561897715853
24	TGFB	6.558349609375	2699.0	-2.979167115198629
25	TGFB	14.799072265625	2141.0	-0.8052413708476079
26	TGFB	4.11859130859375	876.0	-1.855398348912737
27	TGFB	4.54986572265625	1487.0	-3.558154606169758
28	TGFB	11.5528564453125	3356.0	-1.3829064025051374
29	TGFB	5.53570556640625	1088.0	-3.809744278968521
30	TGFB	3.1719970703125	742.0	-2.8879694059596894
31	TGFB	3.0382080078125	1035.0	-4.92866185389283
32	TGFB	9.85125732421875	2172.0	-3.4731670828866186
33	TGFB	8.24420166015625	1873.0	-3.505979887007417
34	TGFB	9.262451171875	1239.0	-0.8476361254061566
35	TGFB	8.355712890625	1008.0	-1.2440108559517664
36	TGFB	2.39385986328125	1010.0	-1.5918651518376181
37	TGFB	7.8828125	2227.0	0.1638233189205029
38	TGFB	11.361328125	2112.0	-4.149211935282903
39	TGFB	6.917724609375	1337.0	0.07632177214444377
40	TGFB	11.53289794921875	1808.0	-2.4163848211508094
41	TGFB	8.05322265625	1983.0	-1.4728569802994262
42	TGFB	8.690185546875	1942.0	0.452501048398778
43	TGFB	3.1129150390625	1107.0	-2.825111469339022
44	TGFB	5.39178466796875	1739.0	-2.7030079711722337
45	TGFB	2.913818359375	726.0	-0.9947589525808076
46	TGFB	4.420166015625	1016.0	-1.129827442673066
47	TGFB	4.19091796875	825.0	-1.3500444531879867
48	TGFB	8.24090576171875	1992.0	-2.0295007249469994
49	TGFB	6.63433837890625	1577.0	-3.0285590975492833
50	TGFB	3.40521240234375	1026.0	0.2229469399145146
51	TGFB	9.6202392578125	1609.0	-1.867553717185852
52	TGFB	3.2611083984375	1287.0	-1.9431512389386714
53	TGFB	5.93609619140625	1597.0	0.013710917433594351
54	TGFB	10.24139404296875	1688.0	-1.4599428206626144
55	TGFB	5.07269287109375	1282.0	-2.3385119056859263
56	TGFB	5.7867431640625	1154.0	1.2705476539972804
57	TGFB	9.51947021484375	1842.0	0.7722460088098382
58	TGFB	7.44598388671875	1818.0	-0.5151799729100139
59	TGFB	5.7862548828125	2172.0	1.1405050172213846
60	TGFB	7.503662109375	2006.0	-0.9210503585366394
61	TGFB	1.3551025390625	558.0	-2.9957674853051524
62	TGFB	5.02490234375	2176.0	0.01271019965206724
63	TGFB	10.0728759765625	1896.0	0.10890486237669669
64	TGFB	7.7530517578125	1551.0	-2.5718365264151024
65	TGFB	4.02545166015625	1457.0	-0.6220888947833173
66	TGFB	7.14276123046875	1086.0	-2.865226856702122
67	TGFB	7.3253173828125	1370.0	-3.1721667865843997
68	TGFB	14.99920654296875	2534.0	-2.9630398217183713
69	TGFB	8.4619140625	1659.0	-0.21568038919174248
70	TGFB	6.81915283203125	940.0	1.4503619437639583
71	TGFB	7.66259765625	1377.0	-1.3604790276837184
72	TGFB	5.8004150390625	1699.0	0.21851940405675416
73	TGFB	6.550048828125	1707.0	0.6889064684261579
74	TGFB	4.4295654296875	1114.0	-1.9777579809396366
75	TGFB	7.6263427734375	2362.0	-3.0335288083739953
76	TGFB	7.87939453125	2008.0	-1.3967802853320048
77	TGFB	6.27142333984375	1388.0	-0.18851105869774884
78	TGFB	5.36907958984375	778.0	1.8543128211047137
79	TGFB	11.5584716796875	2188.0	-2.0165720273997274
80	TGFB	6.0155029296875	2035.0	0.2453549775972684
81	TGFB	11.03350830078125	2288.0	-2.1636227899353835
82	TGFB	4.39019775390625	1379.0	0.08088621087732913
83	TGFB	12.1087646484375	2115.0	-0.5594424208182541
84	TGFB	10.36041259765625	1695.0	-0.3970757826261564
85	TGFB	11.45660400390625	1545.0	-2.4794922597458333
86	TGFB	5.822509765625	1155.0	0.3757440220322325
87	TGFB	18.6585693359375	2363.0	0.7727096190100395
88	TGFB	5.98480224609375	1399.0	-2.8288191105751097
89	TGFB	3.20849609375	1156.0	1.2850515789065182
90	TGFB	6.42987060546875	3046.0	-1.0562749417573134
91	TGFB	5.714111328125	1195.0	-4.581376504059761
92	TGFB	6.160400390625	1245.0	-2.0019133140415435
93	TGFB	9.98126220703125	1235.0	-2.04405754560338
94	TGFB	11.24896240234375	2941.0	0.14597301624174322
95	TGFB	2.25830078125	612.0	-0.21288000557994657
96	TGFB	4.445556640625	960.0	-3.69894520848083
97	TGFB	3.45513916015625	1333.0	-3.745490758831592
98	TGFB	6.89764404296875	1549.0	-0.9452330539720701
99	TGFB	7.04107666015625	1511.0	0.7201115805372164
100	TGFB	8.2005615234375	1390.0	0.5275282259295752
101	TGFB	6.31463623046875	1540.0	-3.574790095261408
102	TGFB	5.5625	1289.0	0.6202387834857387
103	TGFB	5.50140380859375	2128.0	0.6635506173653054
104	TGFB	8.00701904296875	1214.0	-2.209063993300685
105	TGFB	3.98248291015625	1669.0	1.3293356829114495
106	TGFB	6.9892578125	1716.0	-1.3231421105959509
107	TGFB	6.3037109375	1275.0	-4.383450096538257
108	TGFB	7.47174072265625	2392.0	-3.738051452044658
109	TGFB	12.44085693359375	2177.0	0.2556774572873927
110	TGFB	5.4537353515625	1288.0	-0.6032363306922848
111	TGFB	3.57122802734375	1039.0	0.5859849507332537
112	TGFB	6.1331787109375	1157.0	0.9989682648725383
113	TGFB	6.476318359375	1016.0	-1.92223013416838
114	TGFB	5.11895751953125	1401.0	-0.34338545876477433
115	TGFB	10.4169921875	2756.0	-0.15701764274157687
116	TGFB	6.2891845703125	1445.0	-0.13462937112509274
117	TGFB	9.600830078125	1563.0	-1.6235155297160098
118	TGFB	6.49676513671875	1640.0	0.3583067020641849
119	TGFB	2.595703125	1107.0	-2.788778478239364
120	TGFB	5.26885986328125	1182.0	-0.08716983862085513
121	TGFB	6.133544921875	2089.0	-1.1171664003188821
122	TGFB	3.4888916015625	1131.0	0.4843049670383372
123	TGFB	8.1383056640625	1390.0	-1.2799485789798055
124	TGFB	12.12054443359375	1664.0	-0.6527682867821293
125	TGFB	9.168212890625	1714.0	0.6398201099203707
126	TGFB	7.8221435546875	2363.0	-3.7776603224066276
127	TGFB	7.43145751953125	1265.0	-3.13233279953258
128	TGFB	4.474365234375	1086.0	0.31393403992162755
129	TGFB	11.32275390625	2588.0	0.47113960019899853
130	TGFB	12.330078125	3042.0	0.1835143811652701
131	TGFB	3.8167724609375	1337.0	-2.4409701470392315
132	TGFB	5.2659912109375	1544.0	-2.1189664660859227
133	TGFB	5.80322265625	3086.0	-1.750379742330504
134	TGFB	6.8424072265625	1794.0	-4.650214789400972
135	TGFB	10.17626953125	1904.0	1.1213135487609516
136	TGFB	5.08160400390625	1624.0	-0.7680183740574522
137	TGFB	4.706298828125	1011.0	-0.3511943152880763
138	TGFB	4.614990234375	1394.0	1.197087630949181
139	TGFB	12.04486083984375	1911.0	-0.6750180641076708
140	TGFB	18.048095703125	3174.0	-1.8602751977872016
141	TGFB	7.78271484375	1796.0	-2.9261645654691377
142	TGFB	11.3385009765625	2251.0	-1.2202297489191225
143	TGFB	6.09185791015625	1286.0	-0.46986122289743526
144	TGFB	12.69122314453125	1635.0	-2.0446234974704165
145	TGFB	9.51922607421875	1565.0	-4.073839490571203
146	TGFB	9.6171875	1890.0	-0.6160980351281398
147	TGFB	2.88360595703125	1051.0	-0.31865413181758956
148	TGFB	12.35101318359375	3372.0	0.24542048639862366
149	TGFB	6.38775634765625	1328.0	-1.8307440812139217
150	TGFB	10.528076171875	1878.0	-1.9791261190778655
151	TGFB	10.6553955078125	2706.0	-0.4623269698185283
152	TGFB	3.681884765625	1044.0	-3.4013700459463934
153	TGFB	5.520751953125	1121.0	2.3137739068700203
154	TGFB	6.43804931640625	1236.0	-0.8988721111448105
155	TGFB	1.56756591796875	533.0	-2.484295750407241
156	TGFB	5.78704833984375	1194.0	-0.790833106681047
157	TGFB	8.67706298828125	1557.0	-1.3874625308789101
158	TGFB	6.0296630859375	1545.0	-1.3190265912616392
159	TGFB	4.07269287109375	1397.0	-0.8718633209871041
160	TGFB	8.1016845703125	1522.0	-1.643102037133264
161	TGFB	8.4000244140625	1793.0	-1.5223902764166894
162	TGFB	4.52947998046875	905.0	-2.98838095686008
163	TGFB	6.37451171875	2142.0	-0.36499655936074693
164	TGFB	13.90289306640625	3357.0	-4.10196472466783
165	TGFB	4.11334228515625	1382.0	-2.8115415472036402
166	TGFB	5.985107421875	1705.0	-1.439604858265355
167	TGFB	5.17169189453125	1394.0	0.26926504283231695
168	TGFB	13.19573974609375	3043.0	-1.0251275934662196
169	TGFB	7.76971435546875	1782.0	-0.9122719408620019
170	TGFB	8.405029296875	2883.0	1.456182110233536
171	TGFB	8.80474853515625	3684.0	-3.773848147291387
172	TGFB	6.11700439453125	1541.0	-3.565882346801659
173	TGFB	11.83709716796875	2470.0	-3.2330271735836162
174	TGFB	9.698974609375	1648.0	-2.4451471558092237
175	TGFB	13.59393310546875	3533.0	-2.771743404275373
176	TGFB	12.156005859375	2358.0	-1.5701177586626613
177	TGFB	3.336669921875	1039.0	-2.329362435391564
178	TGFB	14.538818359375	2813.0	-3.453579899840539
179	TGFB	3.68072509765625	1597.0	0.5256574941024107
180	TGFB	9.39337158203125	2347.0	-2.6556956030667815
181	TGFB	5.81597900390625	1527.0	-1.8498106809768031
182	TGFB	12.974365234375	1961.0	-1.8069607347706975
183	TGFB	6.441162109375	1709.0	-0.7491175510087131
184	TGFB	11.40655517578125	1763.0	-2.531652985789127
185	TGFB	16.26275634765625	4135.0	1.284596782862211
186	TGFB	9.759521484375	2087.0	-1.7928333631784186
187	TGFB	7.408447265625	1915.0	-1.9373469675423316
188	TGFB	5.0379638671875	2799.0	-0.9478857996780142
189	TGFB	5.15155029296875	897.0	-1.6823531064714563
190	TGFB	6.60394287109375	1090.0	-3.8834393310960906
191	TGFB	6.82489013671875	1717.0	-0.1552237034563202
192	TGFB	19.25714111328125	3559.0	-0.3695680769360512
193	TGFB	9.92706298828125	2173.0	-2.4188393422257657
194	TGFB	7.510009765625	2080.0	-2.4766495644051347
195	TGFB	4.80108642578125	1115.0	0.7099888529714388
196	TGFB	6.79736328125	1821.0	0.03220741270376856
197	TGFB	9.759033203125	1898.0	-0.6171677474375771
198	TGFB	9.57476806640625	1216.0	-1.8155030281600646
199	TGFB	8.7581787109375	2238.0	-1.1476642244173934
200	TGFB	4.36474609375	1031.0	-2.079644749215894
201	TGFB	6.5140380859375	1905.0	-4.265858825847825
202	TGFB	11.77630615234375	3185.0	-1.8033935832560177
203	TGFB	12.26348876953125	2551.0	-1.9094672189282202
204	TGFB	8.75115966796875	2663.0	-3.694932062657911
205	TGFB	9.306640625	1707.0	-1.997714248083402
206	TGFB	18.11480712890625	3242.0	-0.6950819401980475
207	TGFB	8.00103759765625	2982.0	-1.2335912477718727
208	TGFB	7.11328125	1881.0	-2.8346862697890964
209	TGFB	3.46453857421875	1671.0	-1.5918996522231263
210	TGFB	3.65838623046875	762.0	-4.286049743106653
211	TGFB	9.47113037109375	2824.0	0.80757923490875
212	TGFB	10.7261962890625	3093.0	-3.4684836822574345
213	TGFB	17.3406982421875	4645.0	-4.329088341878399
214	TGFB	7.4476318359375	1535.0	-1.0903673396821962
215	TGFB	6.1490478515625	1872.0	-3.4787431411531924
216	TGFB	7.920166015625	2042.0	0.9873300066154547
217	TGFB	6.39404296875	2085.0	-1.3243241366981502
218	TGFB	4.02630615234375	2467.0	-0.6328048609090912
219	TGFB	5.379638671875	1624.0	0.19638676805495375
220	TGFB	9.3367919921875	1437.0	-2.5312482849016136
221	TGFB	7.37799072265625	2395.0	-4.138022904557424
222	TGFB	10.33404541015625	2308.0	-1.8162425511162033
223	TGFB	8.0302734375	2500.0	0.8236682989843319
224	TGFB	9.1917724609375	3871.0	0.1646613033149066
225	TGFB	2.45989990234375	683.0	-0.8201856956172016
226	TGFB	1.942626953125	761.0	-3.2414344164780835
227	TGFB	5.95318603515625	3368.0	-4.1265251709106545
228	TGFB	7.189208984375	1211.0	-1.6632895407872317
229	TGFB	5.3193359375	1462.0	-2.576076115195475
230	TGFB	2.40673828125	1032.0	0.6349284482095698
231	TGFB	7.3570556640625	1986.0	-0.25000225903992823
232	TGFB	7.34649658203125	1988.0	0.3293686140536135
233	TGFB	6.5714111328125	1753.0	-0.9441428165093295
234	TGFB	9.6221923828125	2137.0	-2.264932769441757
235	TGFB	3.87554931640625	1246.0	0.2130035126263067
236	TGFB	5.39752197265625	1395.0	-2.432177876999798
237	TGFB	8.911865234375	1701.0	-2.151046988371232
238	TGFB	9.15020751953125	2142.0	-4.094069049395928
239	TGFB	6.83966064453125	1294.0	-1.2467895250258956
240	TGFB	16.59130859375	2949.0	-2.7373622070583603
241	TGFB	6.61138916015625	2347.0	-1.9360998074966185
242	TGFB	13.3013916015625	1988.0	1.3049663329518284
243	TGFB	5.4085693359375	1438.0	-2.8809320309642863
244	TGFB	4.4605712890625	1292.0	2.229940357467174
245	TGFB	5.2835693359375	1233.0	1.6044463795546406
246	TGFB	12.57177734375	3584.0	0.28451674376231834
247	TGFB	6.4017333984375	1736.0	-0.8497705520765039
248	TGFB	11.53466796875	2190.0	0.2668795994568908
249	TGFB	6.8406982421875	1667.0	-0.04147582176237251
250	TGFB	12.25750732421875	2068.0	-1.8145051857737438
251	TGFB	13.2969970703125	2498.0	0.238369124249558
252	TGFB	12.49151611328125	2093.0	-1.1085006367897836
253	TGFB	5.2078857421875	974.0	1.2262986772158442
254	TGFB	6.5186767578125	1146.0	-2.3123386170984315
255	TGFB	7.4990234375	2032.0	0.6251184686434742
256	TGFB	10.6435546875	3492.0	-0.2595620172557354
257	TGFB	7.47894287109375	2006.0	0.03417947694211583
258	TGFB	5.49932861328125	2171.0	2.0214221900176796
259	TGFB	18.954345703125	2498.0	-1.9321957907432643
260	TGFB	7.10589599609375	1862.0	-0.36625800517064183
261	TGFB	5.70782470703125	2110.0	-3.5891325211232163
262	TGFB	16.404541015625	2860.0	-1.3853474705999236
263	TGFB	7.73724365234375	1841.0	1.139205032687623
264	TGFB	7.726806640625	2676.0	-1.7727366194434493
265	TGFB	9.05377197265625	1590.0	-1.0664471519651944
266	TGFB	3.425048828125	1283.0	-0.10608506525489665
267	TGFB	6.08551025390625	1625.0	-3.4749099936230556
268	TGFB	3.2359619140625	808.0	-3.196961801685234
269	TGFB	2.50726318359375	882.0	-0.09123586279472305
270	TGFB	17.883056640625	3465.0	-3.1430616105103812
271	TGFB	3.5482177734375	510.0	-3.9535408613216934
272	TGFB	3.9384765625	1033.0	-2.559666169570886
273	TGFB	14.940185546875	2758.0	0.8411554660668238
274	TGFB	13.33184814453125	2307.0	-2.9901917518870533
275	TGFB	13.06866455078125	1974.0	-1.9017890705622116
276	TGFB	10.6815185546875	1738.0	-4.132241248066076
277	TGFB	5.6610107421875	911.0	-3.468830170870974
278	TGFB	5.18365478515625	1163.0	-0.7049578507513312
279	TGFB	8.17352294921875	1490.0	1.588138790321745
280	TGFB	4.8961181640625	1438.0	-0.6060300108693006
281	TGFB	5.5166015625	1144.0	0.4939313857154237
282	TGFB	7.54742431640625	1167.0	-1.9754787412629742
283	TGFB	5.19305419921875	1721.0	1.12218347212405
284	TGFB	5.2984619140625	1300.0	0.8198631104598708
285	TGFB	5.1160888671875	1033.0	0.04459776317423864
286	TGFB	5.9410400390625	1012.0	0.2949258637889867
287	TGFB	7.04400634765625	1804.0	-0.6884602784846475
288	TGFB	19.077392578125	3273.0	-1.0381846766579532
289	TGFB	10.64886474609375	2085.0	-1.8545564300202921
290	TGFB	9.973876953125	2240.0	-4.527947470452358
291	TGFB	3.35089111328125	999.0	0.14511518450224042
292	TGFB	12.523681640625	4104.0	-1.8300574101409837
293	TGFB	6.92535400390625	1023.0	-1.966280908546297
294	TGFB	8.519775390625	1552.0	-1.2852142472134351
295	TGFB	9.07452392578125	1759.0	-2.190210753333729
296	TGFB	8.96881103515625	2356.0	1.2527456233214833
297	TGFB	4.487548828125	1315.0	-3.8875448549709057
298	TGFB	4.913330078125	1169.0	0.8694553651211254
299	TGFB	4.4429931640625	871.0	-1.0762837049018588
300	TGFB	4.5272216796875	900.0	-0.10393513414710473
301	TGFB	3.1241455078125	1109.0	1.7561904120052902
302	TGFB	8.1973876953125	1843.0	-1.145918912540244
303	TGFB	3.10797119140625	687.0	0.9858094255019021
304	TGFB	4.21954345703125	1116.0	1.459177268417148
305	TGFB	5.25543212890625	867.0	0.06853161176820159
306	TGFB	12.77056884765625	2023.0	-1.1196182883492678
307	TGFB	8.29962158203125	1901.0	-3.7988941031781787
308	TGFB	19.24041748046875	2588.0	-2.110531978667064
309	TGFB	8.29193115234375	1874.0	0.7838243894835043
310	TGFB	4.764892578125	1368.0	1.0830027373815414
311	TGFB	13.32733154296875	2916.0	-0.04441185185298191
312	TGFB	5.72833251953125	1660.0	-0.8357110769556761
313	TGFB	5.17742919921875	1311.0	1.631427413927292
314	TGFB	7.980224609375	2184.0	-1.3299835296203655
315	TGFB	5.89349365234375	970.0	0.8021644320704275
316	TGFB	7.9019775390625	2419.0	-2.3307707542300213
317	TGFB	5.21063232421875	1168.0	0.5489195678578435
318	TGFB	10.63494873046875	1876.0	-2.2256309635371916
319	TGFB	11.50164794921875	2965.0	-0.049747340403084546
320	TGFB	3.48626708984375	1110.0	-0.16888422124039515
321	TGFB	7.01068115234375	1591.0	-0.8508476493613264
322	TGFB	6.99951171875	1851.0	-0.1613694082752668
323	TGFB	2.19415283203125	787.0	1.1123313365363783
324	TGFB	6.36590576171875	1948.0	0.4291605151291917
325	TGFB	5.36773681640625	951.0	-2.3234203706877317
326	TGFB	8.80914306640625	1601.0	0.029852359063004753
327	TGFB	3.693603515625	1819.0	-0.3950595965345521
328	TGFB	4.77655029296875	1811.0	-0.5485957530282074
329	TGFB	6.998291015625	1741.0	-0.15100342915546677
330	TGFB	3.58258056640625	1084.0	-1.0686781529233762
331	TGFB	13.320068359375	2492.0	1.3642437597360082
332	TGFB	4.212890625	880.0	0.9278873587879448
333	TGFB	12.36895751953125	1971.0	-2.72498091027372
334	TGFB	8.8524169921875	1566.0	-3.2818035993305497
335	TGFB	9.83447265625	2317.0	0.1412716372801106
336	TGFB	13.39288330078125	2239.0	-4.561941832893087
337	TGFB	6.10699462890625	2045.0	0.4149134854541405
338	TGFB	12.27618408203125	2878.0	0.4964861845505054
339	TGFB	5.50653076171875	1317.0	0.4448501345016857
340	TGFB	10.541259765625	1912.0	0.8890034838691637
341	TGFB	3.46673583984375	1425.0	-0.848755659930483
342	TGFB	3.6563720703125	982.0	0.10945481124244603
343	TGFB	7.52203369140625	1668.0	-1.311094506800535
344	TGFB	8.82879638671875	1623.0	0.4673307100103925
345	TGFB	5.43890380859375	1073.0	-2.0432263720695425
346	TGFB	6.19549560546875	1378.0	0.9735882076413066
347	TGFB	4.1251220703125	1255.0	-0.14888002532669872
348	TGFB	5.97991943359375	1526.0	-0.05027775986146243
349	TGFB	8.1839599609375	2237.0	1.838421006872095
350	TGFB	2.80291748046875	942.0	1.3278961491235572
351	TGFB	2.8157958984375	1206.0	-2.6390288087099405
352	TGFB	9.42657470703125	1774.0	2.232293870503573
353	TGFB	20.151611328125	3540.0	-0.3422129428463898
354	TGFB	6.84490966796875	2386.0	-1.053809871346849
355	TGFB	5.44891357421875	2616.0	0.3410577738002565
356	TGFB	5.15576171875	1257.0	0.0431530821861206
357	TGFB	14.71966552734375	2234.0	-3.5115913879671403
358	TGFB	3.92095947265625	1174.0	1.0413827183065287
359	TGFB	7.9918212890625	2392.0	0.040885409180645024
360	TGFB	10.3316650390625	1679.0	-2.1297242318964367
361	TGFB	9.4849853515625	1840.0	0.6829800801039361
362	TGFB	17.53619384765625	2788.0	-2.1093563228310725
363	TGFB	5.09197998046875	1409.0	-1.6939005671665819
364	TGFB	7.85675048828125	2286.0	-1.3792736563221482
365	TGFB	5.03179931640625	1301.0	-2.907536953631798
366	TGFB	2.23748779296875	621.0	-0.6562521282126269
367	TGFB	8.8447265625	1946.0	-3.154096265142505
368	TGFB	5.62640380859375	1645.0	0.05761264010565683
369	TGFB	5.27880859375	1458.0	0.25580343383797294
370	TGFB	7.2286376953125	1894.0	2.001691112719686
371	TGFB	4.5	1864.0	0.2714037827133225
372	TGFB	7.8194580078125	2080.0	-1.8955651572060903
373	TGFB	3.45172119140625	1378.0	-0.5261161463789115
374	TGFB	7.12353515625	2018.0	0.755590941278636
375	TGFB	15.0830078125	2056.0	-2.274155380069443
376	TGFB	7.5198974609375	1208.0	-1.1291196741419254
377	TGFB	8.9766845703125	1499.0	-0.8782508234763386
378	TGFB	8.24322509765625	3213.0	-0.7514206088433993
379	TGFB	9.8702392578125	1650.0	-3.2297080293366744
380	TGFB	11.0032958984375	2372.0	0.880268626077236
381	TGFB	10.87567138671875	2159.0	-2.9815674098292893
382	TGFB	9.24664306640625	2406.0	-0.6166299996548523
383	TGFB	5.36236572265625	1355.0	-2.7479479477411224
384	TGFB	6.10986328125	2003.0	1.1426980500731507
385	TGFB	7.34490966796875	2005.0	1.773150176743689
386	TGFB	13.21337890625	2605.0	1.4522883733876053
387	TGFB	3.25164794921875	1245.0	2.0576292621620245
388	TGFB	10.400634765625	2244.0	1.2931344984775521
389	TGFB	8.7025146484375	1549.0	-0.5240825840598656
390	TGFB	8.921875	2631.0	0.02394673516477481
391	TGFB	2.74810791015625	1375.0	-0.9612387146033873
392	TGFB	3.3502197265625	1436.0	1.7955107566037138
393	TGFB	11.45745849609375	1821.0	-0.7664698190292989
394	TGFB	8.75238037109375	1701.0	-0.616516313446629
395	TGFB	5.3531494140625	1210.0	-0.060028151243312865
396	TGFB	5.61785888671875	1726.0	-0.1831796844980837
397	TGFB	6.1365966796875	1240.0	0.7897718478010317
398	TGFB	5.95916748046875	650.0	0.8685078914195326
399	TGFB	9.07379150390625	3078.0	-0.24721466519145321
400	TGFB	3.72802734375	963.0	-0.08816633890056885
401	TGFB	11.384521484375	1785.0	-2.5856653416897792
402	TGFB	5.55230712890625	973.0	0.639742307151641
403	TGFB	10.70953369140625	2034.0	-0.5258564550440378
404	TGFB	3.39276123046875	1091.0	-0.16709207901625447
405	TGFB	7.3106689453125	909.0	-2.261040790693563
406	TGFB	9.9329833984375	2264.0	-2.4732489357710667
407	TGFB	7.2005615234375	1685.0	1.4924231398055943
408	TGFB	7.002197265625	1627.0	0.6737051924387273
409	TGFB	7.8560791015625	1672.0	-2.7275667675569095
410	TGFB	12.97027587890625	2048.0	-2.5794951239715367
411	TGFB	6.72552490234375	2007.0	0.2875811110822656
412	TGFB	6.55572509765625	1527.0	-1.1218306918710892
413	TGFB	3.45111083984375	1580.0	-2.4348435347425945
414	TGFB	5.65985107421875	1630.0	1.4675388066108832
415	TGFB	7.94580078125	1043.0	1.587205590833919
416	TGFB	4.500244140625	1094.0	0.5323064219911856
417	TGFB	3.54205322265625	1252.0	-0.8064110851929253
418	TGFB	6.97943115234375	1354.0	0.928850337016307
419	TGFB	8.18768310546875	2472.0	-0.125899083819679
420	TGFB	8.34625244140625	1621.0	-0.16812718539746266
421	TGFB	6.68017578125	1439.0	-2.19942392650775
422	TGFB	3.67120361328125	1240.0	0.9146542278318887
423	TGFB	4.30242919921875	1235.0	-0.7117309592478844
424	TGFB	11.4471435546875	2605.0	1.202471135329176
425	TGFB	3.19427490234375	1092.0	-2.032861063899684
426	TGFB	6.06072998046875	1417.0	-1.1564334997977668
427	TGFB	4.9168701171875	1245.0	-1.6074680163812873
428	TGFB	11.26043701171875	2133.0	-0.39591485962000184
429	TGFB	6.6734619140625	1732.0	0.005045199292096043
430	TGFB	7.21563720703125	1099.0	-1.0120503989769154
431	TGFB	5.28387451171875	1125.0	-2.2910010858306435
432	TGFB	7.2757568359375	2016.0	0.5485641119191992
433	TGFB	9.073486328125	2282.0	0.9169041453778655
434	TGFB	9.76123046875	1873.0	-0.035618121096984263
435	TGFB	11.35906982421875	1571.0	-0.10307263384013025
436	TGFB	14.56158447265625	3206.0	0.2393806605023765
437	TGFB	2.70660400390625	1092.0	-3.2331348394378403
438	TGFB	5.09722900390625	1331.0	-2.041319290389949
439	TGFB	6.4490966796875	1155.0	-0.18066114599769126
440	TGFB	6.11578369140625	1703.0	-2.105206666553871
441	TGFB	4.83660888671875	1029.0	-3.112278688240184
442	TGFB	4.98870849609375	966.0	-0.1185145076980911
443	TGFB	23.691650390625	3230.0	-2.000391830817757
444	TGFB	8.6297607421875	1610.0	0.2914782118641168
445	TGFB	21.06982421875	3178.0	0.3725068893343985
446	TGFB	4.28863525390625	1433.0	0.7554601801143287
447	TGFB	6.65277099609375	1174.0	-2.0904378955548872
448	TGFB	5.1007080078125	1482.0	-1.0071981815998483
449	TGFB	2.9075927734375	950.0	0.7218547510241372
450	TGFB	7.2523193359375	1835.0	-0.423917140505271
451	TGFB	6.46783447265625	1864.0	-2.087926654873241
452	TGFB	4.3795166015625	1000.0	-0.6517026193453823
453	TGFB	12.508056640625	1639.0	1.1959051847878506
454	TGFB	11.406494140625	3051.0	1.5728051767453264
455	TGFB	11.248779296875	1929.0	-1.4961262132251378
456	TGFB	8.23565673828125	1402.0	-0.38328426063613197
457	TGFB	11.61749267578125	2772.0	1.006048587759636
458	TGFB	8.16497802734375	2000.0	-1.136588961664652
459	TGFB	15.17669677734375	3716.0	1.9053245113002972
460	TGFB	4.158447265625	1256.0	-1.7636712061618995
461	TGFB	13.1767578125	3342.0	0.04693764578556846
462	TGFB	5.80572509765625	1803.0	1.4812840357041248
463	TGFB	3.04931640625	624.0	-0.017028371724730575
464	TGFB	6.51605224609375	1734.0	0.8855220278916035
465	TGFB	7.09716796875	2221.0	1.618070879284718
466	TGFB	5.59979248046875	1756.0	-1.2952842032582264
467	TGFB	9.0078125	1485.0	-0.5526492113071986
468	TGFB	3.593505859375	1133.0	2.008257612144804
469	TGFB	6.425048828125	1926.0	-1.494445152564023
470	TGFB	10.15472412109375	2837.0	-3.5792369679171587
471	TGFB	4.8189697265625	1020.0	-3.3309550382419313
472	TGFB	5.78851318359375	1397.0	0.5552583693454918
473	TGFB	10.390869140625	2239.0	-0.2317803938488346
474	TGFB	8.2822265625	1126.0	-1.2685369110027758
475	TGFB	10.73431396484375	1963.0	-1.4948142406873215
476	TGFB	6.92523193359375	2236.0	-3.0065053099871295
477	TGFB	4.00738525390625	1081.0	-1.373270262297805
478	TGFB	10.392822265625	1860.0	-3.8530875389546577
479	TGFB	4.08734130859375	1020.0	-4.561595402984723
480	TGFB	7.14617919921875	1472.0	-1.6690129838708427
481	TGFB	12.24462890625	2554.0	-0.8673204174124046
482	TGFB	8.04364013671875	1820.0	-0.48862391994346427
483	TGFB	7.118896484375	1835.0	-0.0920288422703422
484	TGFB	13.52978515625	1897.0	0.757414504053086
485	TGFB	4.7501220703125	1066.0	-2.3259702243032487
486	TGFB	8.4791259765625	1625.0	0.20970805056745828
487	TGFB	11.3358154296875	2724.0	-2.8888283194764064
488	TGFB	7.5977783203125	1435.0	0.14787899435171106
489	TGFB	14.1199951171875	2311.0	-0.7251251413599498
490	TGFB	4.20928955078125	1275.0	-1.1432890073431508
491	TGFB	10.00872802734375	1372.0	-0.8068213461211975
492	TGFB	6.51153564453125	1743.0	1.565377053397234
493	TGFB	4.6488037109375	1115.0	-1.6828151568644278
494	TGFB	4.75537109375	1434.0	-3.8726636320878174
495	TGFB	5.309326171875	1814.0	-0.7088804574117066
496	TGFB	8.22515869140625	2212.0	-1.6569870824856472
497	TGFB	4.3765869140625	1310.0	0.13037220089892818
498	TGFB	2.6220703125	831.0	-1.1521682971136942
499	TGFB	5.41009521484375	1946.0	0.21529361266046795
500	TGFB	7.14190673828125	1732.0	-0.7617135948616914
501	TGFB	7.40185546875	1663.0	0.2421813115453746
502	TGFB	9.310791015625	1426.0	-0.8651841867469373
503	TGFB	6.41717529296875	1743.0	1.0389223635050093
504	TGFB	6.927734375	2205.0	0.4931799677780758
505	TGFB	10.6993408203125	2014.0	-1.125596553732666
506	TGFB	7.88543701171875	1191.0	-0.07843960892239488
507	TGFB	5.96026611328125	1627.0	1.6372320873175268
508	TGFB	11.68939208984375	2363.0	0.15457121165842896
509	TGFB	11.8370361328125	2012.0	-3.3953587264834
510	TGFB	5.4296875	1869.0	-0.998826766801319
511	TGFB	14.2978515625	2356.0	-1.1552118693767475
512	TGFB	8.260009765625	2001.0	-0.3094333463323684
513	TGFB	4.25433349609375	1264.0	0.5736875431824906
514	TGFB	8.64398193359375	1539.0	-3.6323296896859394
515	TGFB	6.31048583984375	1829.0	0.3207354819122906
516	TGFB	5.3201904296875	1198.0	-0.3564367354963287
517	TGFB	11.05084228515625	1708.0	-1.7822372343298336
518	TGFB	5.94195556640625	1530.0	1.631200349972063
519	TGFB	5.71807861328125	1077.0	-2.184888185594549
520	TGFB	4.542724609375	1470.0	-4.403479963706435
521	TGFB	4.236083984375	758.0	-0.03105276973328859
522	TGFB	10.68804931640625	2009.0	0.7102899074683041
523	TGFB	3.6796875	1101.0	-2.050098803137066
524	TGFB	3.69158935546875	1060.0	-1.1237651884417257
525	TGFB	6.72381591796875	1742.0	1.6321661476201181
526	TGFB	6.8243408203125	1476.0	0.7069042184090311
527	TGFB	8.86566162109375	2601.0	1.8011903841584018
528	TGFB	2.84259033203125	1144.0	-0.0729545797303802
529	TGFB	5.6768798828125	994.0	-1.4135433779629865
530	TGFB	12.029052734375	2230.0	-3.603095132334323
531	TGFB	8.98309326171875	1532.0	-1.8463409309482108
532	TGFB	7.42266845703125	2634.0	-2.4860038449426862
533	TGFB	4.40533447265625	988.0	1.6458034691600734
534	TGFB	5.451904296875	1128.0	0.4158060481199787
535	TGFB	5.43280029296875	976.0	-1.3274604046694942
536	TGFB	4.4176025390625	1632.0	0.3546850053860341
537	TGFB	18.72503662109375	3205.0	1.007366966797789
538	TGFB	4.46197509765625	1517.0	1.8784893020647182
539	TGFB	10.85052490234375	2080.0	-0.8596037351102135
540	TGFB	8.8304443359375	2087.0	0.6501765969913407
541	TGFB	12.9024658203125	2597.0	0.3148041525010252
542	TGFB	9.53692626953125	2612.0	-0.4492800652006615
543	TGFB	10.5084228515625	2139.0	-0.8963815561746933
544	TGFB	2.49517822265625	715.0	0.9501079039749982
545	TGFB	8.86956787109375	4103.0	0.8061421524120461
546	TGFB	4.78900146484375	1754.0	0.7417115155766537
547	TGFB	8.03900146484375	1598.0	-1.8668725230031327
548	TGFB	7.81793212890625	1962.0	-4.321828229357858
549	TGFB	11.89215087890625	2096.0	-0.5750093310504002
550	TGFB	7.97430419921875	1354.0	-0.3783869371182022
551	TGFB	9.5362548828125	1937.0	-1.177027280473654
552	TGFB	3.4176025390625	1361.0	-3.585772637478736
553	TGFB	1.8699951171875	891.0	-1.6437987096540667
554	TGFB	10.46923828125	2123.0	-4.3805233195985
555	TGFB	9.34295654296875	1419.0	1.5128514781480078
556	TGFB	6.2796630859375	1499.0	1.3008973172067024
557	TGFB	4.84222412109375	1080.0	-0.4161137338081744
558	TGFB	5.7183837890625	1334.0	1.0450575168123117
559	TGFB	4.67010498046875	1993.0	1.0579958244208438
560	TGFB	9.4456787109375	1293.0	-0.23323724669989848
561	TGFB	4.8319091796875	2296.0	-1.263928018617297
562	TGFB	3.53302001953125	1583.0	-2.3226680898391145
563	TGFB	9.5582275390625	1521.0	0.834413311608118
564	TGFB	4.091552734375	1157.0	0.6082833304978104
565	TGFB	13.7777099609375	2232.0	-0.5778177458193962
566	TGFB	2.21368408203125	820.0	0.4542676953903937
567	TGFB	10.60009765625	2047.0	-1.7045064796676714
568	TGFB	6.1644287109375	1253.0	-0.95901734009405
569	TGFB	11.2989501953125	2403.0	-3.032494443767831
570	TGFB	8.3614501953125	1709.0	0.22433519286495807
571	TGFB	4.22064208984375	1033.0	-2.4759918727338257
572	TGFB	12.019287109375	2427.0	0.8010313636807087
573	TGFB	5.071044921875	1230.0	0.8674818162965932
574	TGFB	6.521728515625	2162.0	-0.14131364000389415
575	TGFB	6.57794189453125	1557.0	1.3562727764285447
576	TGFB	6.2921142578125	1263.0	-1.191294759747872
577	TGFB	4.0145263671875	905.0	0.37487097684680976
578	TGFB	10.8929443359375	1801.0	-0.8753292085346809
579	TGFB	7.8311767578125	1234.0	-0.04607773153324925
580	TGFB	4.6761474609375	1767.0	-0.8146561943910315
581	TGFB	3.7666015625	895.0	-3.396953410311055
582	TGFB	5.74688720703125	994.0	-2.1352472735064247
583	TGFB	5.74151611328125	1890.0	-2.5760882285930045
584	TGFB	7.72509765625	1554.0	-2.854288583161686
585	TGFB	7.97821044921875	1275.0	-4.012499356582935
586	TGFB	9.2255859375	1497.0	-1.7778896159090616
587	TGFB	4.7703857421875	1159.0	-0.6691302163979364
588	TGFB	6.69171142578125	1282.0	-4.184376441280856
589	TGFB	3.6102294921875	1245.0	-3.2892432070690423
590	TGFB	4.22625732421875	1298.0	-1.7052797567838343
591	TGFB	7.7791748046875	1382.0	-1.7926192390220155
592	TGFB	8.9456787109375	2063.0	-0.6175458764933597
593	TGFB	8.8267822265625	1874.0	-2.9172157740243017
594	TGFB	16.583740234375	2557.0	-0.7963212672121963
595	TGFB	6.0745849609375	1282.0	-0.7205077892218467
596	TGFB	3.58294677734375	1546.0	0.24846100417762138
597	TGFB	7.49505615234375	2022.0	-2.479311311874159
598	TGFB	7.98211669921875	1757.0	-2.1174992329226643
599	TGFB	5.94964599609375	1151.0	-2.4012594683096258
600	TGFB	6.7540283203125	1691.0	-0.031760417561897056
601	TGFB	5.5450439453125	897.0	-1.8360563787070692
602	TGFB	9.8955078125	1862.0	-1.9176623322365187
603	TGFB	1.93035888671875	606.0	0.9560913539429047
604	TGFB	6.29180908203125	1555.0	0.5691181773410522
605	TGFB	5.30889892578125	1369.0	-3.749092216660328
606	TGFB	2.30682373046875	552.0	-0.26101441743535886
607	TGFB	2.8046875	792.0	-2.0946785807793615
608	TGFB	5.27923583984375	871.0	-1.8816693720255653
609	TGFB	12.22564697265625	2051.0	-3.435556899881198
610	TGFB	7.75299072265625	1280.0	-2.857467630109197
611	TGFB	5.500732421875	1671.0	-0.04774294650497741
612	TGFB	2.6046142578125	1448.0	-0.548029601613076
613	TGFB	4.86895751953125	1322.0	-2.026424272181506
614	TGFB	4.4459228515625	1881.0	0.5850616060662613
615	TGFB	5.59527587890625	1206.0	-0.8944801653781771
616	TGFB	6.78485107421875	1457.0	-0.31941709585147926
617	TGFB	7.01239013671875	1829.0	-1.8363012684611724
618	TGFB	5.453857421875	705.0	-2.6956251950817047
619	TGFB	7.9080810546875	1081.0	-3.67174234201647
620	TGFB	4.49755859375	1645.0	-1.383908673997122
621	TGFB	11.7440185546875	2174.0	-1.955871858914721
622	TGFB	9.10784912109375	2198.0	-1.5596827354112515
623	TGFB	12.56048583984375	2194.0	0.22814139268421596
624	TGFB	5.6046142578125	2147.0	-0.7793815947384265
625	TGFB	6.2213134765625	1351.0	-1.1769195322552954
626	TGFB	10.77044677734375	1507.0	-1.65199316992468
627	TGFB	9.6502685546875	2718.0	-1.8460184817447371
628	TGFB	11.3912353515625	2053.0	-1.6949271316857046
629	TGFB	8.7755126953125	2214.0	0.8887810561829792
630	TGFB	10.0228271484375	2295.0	1.5302941062508582
631	TGFB	6.55352783203125	1605.0	-0.41920457591081955
632	TGFB	5.86968994140625	1112.0	-1.4613188091605505
633	TGFB	7.07574462890625	1600.0	-4.586461878834339
634	TGFB	4.90692138671875	1449.0	-0.06948460871669353
635	TGFB	5.2266845703125	878.0	-1.2277702167392772
636	TGFB	2.678955078125	1094.0	-1.1215560040330077
637	TGFB	10.14300537109375	1871.0	0.1107296508228454
638	TGFB	6.26446533203125	1681.0	-3.024023360847683
639	TGFB	2.882080078125	719.0	-3.36052902591833
640	TGFB	6.66162109375	1233.0	0.6170747406620699
641	TGFB	7.99322509765625	1607.0	-1.3576183814275389
642	TGFB	7.6517333984375	2063.0	0.7744030445127387
643	TGFB	4.2410888671875	1233.0	-3.669194798213956
644	TGFB	10.474853515625	3604.0	-2.9667207968608067
645	TGFB	5.33258056640625	1379.0	-0.6658921979699395
646	TGFB	4.25457763671875	842.0	-2.8761989406452884
647	TGFB	4.8668212890625	1066.0	0.24942334658845675
648	TGFB	4.02215576171875	824.0	1.7626157543562988
649	TGFB	4.52484130859375	1055.0	-1.8201740851373398
650	TGFB	7.1260986328125	1675.0	-1.5975411080002984
651	TGFB	9.35064697265625	1913.0	-1.4112076586188456
652	TGFB	4.64337158203125	1261.0	-2.1387134422971026
653	TGFB	7.94873046875	1296.0	-2.9782402251271862
654	TGFB	15.3719482421875	2998.0	-0.14876629934725635
655	TGFB	13.938720703125	2319.0	-2.0127293350313993
656	TGFB	7.546142578125	1222.0	-4.106842527652199
657	TGFB	3.15283203125	909.0	-4.718749361362823
658	TGFB	3.7552490234375	1248.0	-3.4802259869278305
659	TGFB	7.48040771484375	1419.0	0.5818420394363898
660	TGFB	7.19384765625	1406.0	-0.50936182716285
661	TGFB	4.237548828125	623.0	1.112949878935402
662	TGFB	7.59326171875	1140.0	-0.20083367233440874
663	TGFB	6.3668212890625	1009.0	0.9787895224306296
664	TGFB	6.59759521484375	1253.0	-0.12483769296812823
665	TGFB	2.62469482421875	878.0	-3.1089206455947216
666	TGFB	8.99365234375	2172.0	-3.936160555252168
667	TGFB	5.86663818359375	1378.0	-2.942044070441639
668	TGFB	4.85382080078125	1610.0	1.1682198522792
669	TGFB	10.19659423828125	1898.0	0.3679603328681099
670	TGFB	3.12884521484375	845.0	0.19882713311003983
671	TGFB	6.06927490234375	1269.0	-1.2656907422046209
672	TGFB	8.015625	1515.0	-1.437755842051307
673	TGFB	11.49420166015625	1792.0	1.453795204732798
674	TGFB	13.692138671875	1956.0	-1.02336403270277
675	TGFB	6.19720458984375	1448.0	-2.13977245679443
676	TGFB	5.92926025390625	1041.0	-0.105387987210066
677	TGFB	5.69866943359375	1407.0	0.9215538397917912
678	TGFB	8.4609375	1835.0	-0.8149807598537985
679	TGFB	4.4046630859375	1035.0	-4.043215367082239
680	TGFB	8.14093017578125	1940.0	-0.9638050395874993
681	TGFB	8.95159912109375	1465.0	1.2648427470593426
682	TGFB	10.24114990234375	1422.0	-0.5987758559082114
683	TGFB	8.423828125	1817.0	-3.138273713928428
684	TGFB	7.04217529296875	1426.0	-2.9617584652766524
685	TGFB	9.9891357421875	1441.0	-0.06509088620201209
686	TGFB	5.49267578125	1795.0	-0.7496027554469631
687	TGFB	4.248291015625	1234.0	-2.2605216391207947
688	TGFB	5.4757080078125	1402.0	-0.3892130401293952
689	TGFB	4.81854248046875	1230.0	-2.183102498328912
690	TGFB	6.21533203125	1309.0	0.5065089085359635
691	TGFB	5.48284912109375	1638.0	-0.9046227702879989
692	TGFB	10.396240234375	1690.0	-3.6997916251754646
693	TGFB	8.22698974609375	1872.0	0.3041174626205845
694	TGFB	5.96917724609375	1210.0	0.01616642711482949
695	TGFB	6.590576171875	1662.0	0.3320358060084937
696	TGFB	14.3787841796875	3592.0	0.4388838978592776
697	TGFB	4.33197021484375	940.0	-2.5390047197233807
698	TGFB	8.728271484375	1738.0	-0.5336193277006798
699	TGFB	7.25439453125	1389.0	-2.7287979254007317
700	TGFB	11.2615966796875	1958.0	-3.4047305762868367
701	TGFB	11.95831298828125	1901.0	-0.18700920550486563
702	TGFB	3.5870361328125	1018.0	-0.5356358550421845
703	TGFB	7.97967529296875	2034.0	0.813771630374906
704	TGFB	5.156005859375	1973.0	-0.29518405897477734
705	TGFB	9.42852783203125	1471.0	0.22856112490563796
706	TGFB	8.699462890625	1598.0	-2.0773453671671853
707	TGFB	6.48345947265625	866.0	-2.708352964377299
708	TGFB	3.01043701171875	1378.0	-0.627981090390532
709	TGFB	3.6810302734375	1748.0	-0.5627516506425234
710	TGFB	13.18988037109375	2068.0	-1.3492415670867945
711	TGFB	4.3743896484375	847.0	-1.2002436648241426
712	TGFB	3.9615478515625	1078.0	1.3287202776188154
713	TGFB	17.78948974609375	2414.0	0.4264918216198404
714	TGFB	8.773193359375	1436.0	-0.10896529471670433
715	TGFB	8.98309326171875	1315.0	-2.1594382422770013
716	TGFB	6.92291259765625	2459.0	-2.5783193067396586
717	TGFB	5.53460693359375	1190.0	-0.03820125107525802
718	TGFB	4.96148681640625	2235.0	0.573451686386839
719	TGFB	7.10308837890625	1502.0	0.44121766070192797
720	TGFB	2.45965576171875	1150.0	-0.466802543487834
721	TGFB	7.13690185546875	1619.0	-1.9529496444700458
722	TGFB	20.66888427734375	3751.0	-1.5927488977014186
723	TGFB	4.0352783203125	1066.0	-0.8505438865837177
724	TGFB	3.56976318359375	973.0	-1.8091401114523435
725	TGFB	1.93585205078125	1401.0	-2.6044446133022516
726	TGFB	4.75506591796875	955.0	-1.146143699965713
727	TGFB	7.47882080078125	1905.0	1.6470754892894661
728	TGFB	2.95391845703125	937.0	-3.8849636012253974
729	TGFB	14.38311767578125	2571.0	1.7069613119475904
730	TGFB	14.170654296875	2078.0	-0.42406794712246854
731	TGFB	9.886474609375	1857.0	-0.260541971548455
732	TGFB	11.701904296875	2252.0	-0.7349618043323534
733	TGFB	3.57177734375	973.0	1.0101486079366448
734	TGFB	6.26971435546875	2212.0	-3.982187628319472
735	TGFB	6.61541748046875	2721.0	-3.0803275882433008
736	TGFB	9.01446533203125	1661.0	-2.2476655692099925
737	TGFB	3.8564453125	966.0	-0.08694671250574262
738	TGFB	12.72607421875	1583.0	-4.154482643545252
739	TGFB	5.7921142578125	1444.0	0.5815048485722121
740	TGFB	5.658935546875	1351.0	-1.6627070332896
741	TGFB	6.69171142578125	1725.0	0.010518152962377156
742	TGFB	5.48968505859375	1693.0	-0.09154651846689084
743	TGFB	7.64111328125	1303.0	-3.2706826064878514
744	TGFB	12.60723876953125	2038.0	-3.6190116313335574
745	TGFB	13.2379150390625	2342.0	-2.6314428141053097
746	TGFB	4.3447265625	1046.0	-0.48037508183864186
747	TGFB	3.3319091796875	1424.0	-3.773015248241232
748	TGFB	10.0458984375	1572.0	-3.4338631886396573
749	TGFB	7.76983642578125	2463.0	-1.5522497587797042
750	TGFB	16.1746826171875	2503.0	-3.0094258402655676
751	TGFB	7.114990234375	1519.0	-2.1324478481618296
752	TGFB	6.684326171875	1026.0	-2.4336996351433493
753	TGFB	5.017333984375	1141.0	-0.4558143117980292
754	TGFB	7.7337646484375	2359.0	-2.2532941114562446
755	TGFB	7.28558349609375	1713.0	-0.4618908071967135
756	TGFB	9.14471435546875	1381.0	-1.090232649743852
757	TGFB	3.94268798828125	1508.0	-1.6481553035519623
758	TGFB	10.20074462890625	1405.0	-1.0655575461505775
759	TGFB	6.186279296875	1723.0	0.18501917378652186
760	TGFB	2.56011962890625	1106.0	0.45545195332947813
761	TGFB	7.76763916015625	2193.0	-3.6124974451504173
762	TGFB	14.8096923828125	2786.0	-2.3658530128067863
763	TGFB	3.94537353515625	1005.0	-3.591151187155426
764	TGFB	7.0748291015625	1161.0	-1.2951121931096148
765	TGFB	4.39532470703125	1265.0	-3.048361077621427
766	TGFB	6.5428466796875	1503.0	-0.9735231146152835
767	TGFB	9.5626220703125	2339.0	-3.8713829803326187
768	TGFB	9.713623046875	1662.0	1.5028670516726699
769	TGFB	2.11053466796875	998.0	-1.3303471920686456
770	TGFB	9.17364501953125	2449.0	-2.363783099152451
771	TGFB	4.10333251953125	1300.0	-1.425820558216527
772	TGFB	4.33056640625	967.0	-1.472213656570554
773	TGFB	14.08843994140625	2144.0	-2.632733854071062
774	TGFB	5.294677734375	1124.0	0.4623192852257265
775	TGFB	2.29351806640625	976.0	-0.8139472744087626
776	TGFB	8.31707763671875	1464.0	-0.4066995269889288
777	TGFB	5.480712890625	1472.0	0.07441977989891316
778	TGFB	9.1048583984375	1665.0	-1.7048835124284356
779	TGFB	12.23944091796875	1922.0	-0.2677194387285427
780	TGFB	4.9229736328125	1544.0	-1.0082407639459163
781	TGFB	9.10858154296875	2369.0	-0.7188487913743412
782	TGFB	9.00299072265625	1707.0	0.3902834535306884
783	TGFB	5.5809326171875	1178.0	-1.8766531149726517
784	TGFB	14.76025390625	2086.0	-2.8322228132166516
785	TGFB	6.4599609375	2248.0	0.9756242747745094
786	TGFB	10.44952392578125	2168.0	-2.911028240628946
787	TGFB	4.1943359375	1302.0	-0.5158308757096863
788	TGFB	6.2987060546875	2479.0	-0.5167813118144023
789	TGFB	5.00872802734375	1221.0	-0.9192077318459643
790	TGFB	9.73828125	1188.0	-0.3767530556708937
791	TGFB	13.16448974609375	2631.0	-0.7782233728606512
792	TGFB	15.1715087890625	3107.0	-0.8531780360216918
793	TGFB	4.36407470703125	1472.0	-2.7280359847846904
794	TGFB	3.05419921875	980.0	-2.8960218769331503
795	TGFB	9.38177490234375	1244.0	-0.7820403940558665
796	TGFB	3.43359375	1071.0	-1.7089623538930916
797	TGFB	12.8651123046875	2024.0	-0.4260240277317998
798	TGFB	4.071044921875	1078.0	-3.5301127554443283
799	TGFB	2.50701904296875	729.0	-3.883845386990037
800	TGFB	7.1441650390625	1399.0	-0.02503320006266425
801	TGFB	3.08929443359375	1151.0	-2.919442694794341
802	TGFB	11.37744140625	2376.0	-0.7653674187948256
803	TGFB	5.8580322265625	1020.0	-0.5976890066214078
804	TGFB	7.51959228515625	1529.0	0.05218232725867896
805	TGFB	8.79827880859375	1626.0	-1.4854859140205783
806	TGFB	3.41131591796875	868.0	0.5992105325921673
807	TGFB	25.75921630859375	3902.0	-2.09921375037869
808	TGFB	10.10882568359375	2384.0	-0.8539025144493212
809	TGFB	8.785888671875	1569.0	1.204507723935931
810	TGFB	2.21929931640625	580.0	-0.3217291608202783
811	TGFB	2.06744384765625	906.0	-2.457562086124423
812	TGFB	3.26580810546875	550.0	-0.7976243974843426
813	TGFB	5.6168212890625	1847.0	-2.176919224704613
814	TGFB	16.15570068359375	3027.0	0.5159314006135154
815	TGFB	2.60931396484375	531.0	-2.3037485027410174
816	TGFB	9.36468505859375	1658.0	-1.0110834818281524
817	TGFB	12.6634521484375	2330.0	-2.9873389488629227
818	TGFB	3.2181396484375	809.0	-4.395412402898785
819	TGFB	7.762939453125	1856.0	-3.0538125086865047
820	TGFB	10.24462890625	1488.0	0.6167316088786681
821	TGFB	19.0518798828125	3090.0	0.9313797585833032
822	TGFB	4.68658447265625	936.0	-0.2747344045157362
823	TGFB	4.93328857421875	1188.0	-1.1702672635322162
824	TGFB	1.800537109375	780.0	0.5365777947485769
825	TGFB	3.3778076171875	1020.0	0.11380707819239914
826	TGFB	5.64520263671875	1450.0	-0.13529828646506328
827	TGFB	6.9561767578125	1097.0	1.2727119329439465
828	TGFB	6.38848876953125	1355.0	0.3410381765985649
829	TGFB	7.66546630859375	1712.0	-3.091377710438318
830	TGFB	3.9107666015625	851.0	-1.8875941348659635
831	TGFB	3.44842529296875	968.0	-4.5447534526189575
832	TGFB	8.5333251953125	1992.0	-0.7156882448535667
833	TGFB	3.469482421875	1389.0	-1.7941993760305992
834	TGFB	4.75689697265625	1016.0	-0.7514795079271892
835	TGFB	4.3321533203125	1264.0	-1.2289247804136119
836	TGFB	6.88946533203125	1045.0	0.7033802467046284
837	TGFB	9.1416015625	2519.0	-2.1470471682107943
838	TGFB	2.8944091796875	1451.0	1.4308266008037118
839	TGFB	6.834228515625	1185.0	-0.7140504451646652
840	TGFB	3.3175048828125	835.0	0.3003966169137001
841	TGFB	3.055419921875	2396.0	0.6573753076216651
842	TGFB	1.98736572265625	634.0	-0.39562536613253113
843	TGFB	6.43072509765625	885.0	-0.09909113694242626
844	TGFB	6.89794921875	1430.0	0.7236192354870826
845	TGFB	2.35015869140625	502.0	-0.9338240059560542
846	TGFB	4.51953125	959.0	-2.405373426193176
847	TGFB	3.7034912109375	1050.0	-2.2888929206898996
848	TGFB	3.29620361328125	1587.0	-1.7907426112828493
849	TGFB	8.8951416015625	2422.0	-2.8809100148369846
850	TGFB	4.23846435546875	2449.0	0.6014337691525281
851	TGFB	4.05499267578125	713.0	-1.9638608042583485
852	TGFB	15.62139892578125	2762.0	-0.9067068869029411
853	TGFB	4.208251953125	896.0	-2.0420263016310827
854	TGFB	10.7294921875	1534.0	0.7321499283399534
855	TGFB	7.41680908203125	2455.0	0.20333125456969928
856	TGFB	5.23431396484375	925.0	-0.19123275680871937
857	TGFB	5.0054931640625	994.0	1.0996344821175963
858	TGFB	2.99053955078125	1116.0	-3.0420983149307808
859	TGFB	2.6533203125	768.0	-4.410730614193776
860	TGFB	10.5928955078125	1381.0	-3.173940394868319
861	TGFB	15.09747314453125	1905.0	-0.043598874860032624
862	TGFB	5.51812744140625	2094.0	-0.9610596149312363
863	TGFB	4.66973876953125	783.0	-1.6862506603745788
864	TGFB	14.4664306640625	1885.0	1.5860656963371562
865	TGFB	9.7957763671875	1517.0	-3.618298577641811
866	TGFB	6.6817626953125	1408.0	1.393483392937474
867	TGFB	1.88641357421875	718.0	-0.23513679144614832
868	TGFB	3.5694580078125	1009.0	-0.40931995399783183
869	TGFB	4.012451171875	1324.0	-3.443564934801331
870	TGFB	7.83233642578125	4016.0	-0.6087921746448541
871	TGFB	5.35418701171875	2161.0	-0.7620206675991561
872	TGFB	12.8707275390625	2093.0	-0.7731947400407342
873	TGFB	3.8427734375	1018.0	-0.11009245442837377
874	TGFB	10.0313720703125	1922.0	-1.2755408540781057
875	TGFB	5.473876953125	1375.0	-0.6958435131511372
876	TGFB	8.6573486328125	1929.0	0.407930052335614
877	TGFB	10.32550048828125	1570.0	-3.3496214326801375
878	TGFB	13.47625732421875	3136.0	-0.5019341713309206
879	TGFB	3.97100830078125	886.0	-3.2381813490658264
880	TGFB	9.062744140625	2630.0	-0.6759580224126811
881	TGFB	9.6240234375	1555.0	-1.7309072980289648
882	TGFB	5.139404296875	1264.0	-0.18922957769737517
883	TGFB	7.49530029296875	1417.0	-0.13490261226475136
884	TGFB	10.5650634765625	2001.0	-3.094036825154601
885	TGFB	7.66845703125	1266.0	0.916650150305807
886	TGFB	6.81610107421875	1464.0	-0.9224807538491013
887	TGFB	8.33453369140625	1352.0	-1.8547339632876458
888	TGFB	8.7528076171875	2045.0	-0.436382252882525
889	TGFB	5.78179931640625	798.0	-1.5826026141447807
890	TGFB	4.65771484375	956.0	2.055422151554259
891	TGFB	4.54266357421875	949.0	0.4140135547166731
892	TGFB	6.6787109375	1572.0	-1.5375214611995602
893	TGFB	5.00518798828125	1253.0	-2.4674527734086156
894	TGFB	6.7491455078125	1154.0	-2.3151860603683327
895	TGFB	4.843017578125	1339.0	-3.1318157969111993
896	TGFB	12.6539306640625	1564.0	-2.4179189527789693
897	TGFB	4.10406494140625	807.0	-4.179666707682354
898	TGFB	8.42474365234375	1270.0	-3.4949189848218345
899	TGFB	7.7099609375	1564.0	-0.5283701963224818
900	TGFB	14.47723388671875	2373.0	-0.17867329229745665
901	TGFB	8.59234619140625	1457.0	0.1184258977904771
902	TGFB	8.1905517578125	1367.0	0.2764865447387334
903	TGFB	7.69464111328125	1293.0	-0.39532441133735324
904	TGFB	16.9915771484375	2182.0	-1.4484117209393932
905	TGFB	6.2159423828125	1084.0	-0.01621376514413908
906	TGFB	10.77264404296875	1334.0	-0.2658819433007769
907	TGFB	3.3232421875	841.0	-3.2875731580135104
908	TGFB	2.304931640625	680.0	-0.22052216894561166
909	TGFB	3.66729736328125	1070.0	-2.6301222560862216
910	TGFB	8.124755859375	1797.0	-0.5123290966830769
911	TGFB	2.49969482421875	816.0	-3.3819122271499236
912	TGFB	4.9652099609375	680.0	0.02769723845105002
913	TGFB	15.96112060546875	2421.0	-3.0553447773352653
914	TGFB	9.6546630859375	1286.0	-0.9405754812352944
915	TGFB	6.8944091796875	1429.0	-2.327166820850852
916	TGFB	2.26593017578125	847.0	0.6488649280996124
917	TGFB	10.9559326171875	1707.0	-3.1039051350476594
918	TGFB	8.83233642578125	2359.0	0.27524987307756005
919	TGFB	5.44573974609375	1042.0	-2.1593821499455954
920	TGFB	3.8936767578125	814.0	-0.4585429227312246
921	TGFB	7.28179931640625	2066.0	1.1913050924031918
922	TGFB	5.77349853515625	1024.0	-0.6883377579197265
923	TGFB	5.75994873046875	1222.0	-2.890770003589157
924	TGFB	6.07470703125	1066.0	-3.1621308220864752
925	TGFB	12.27099609375	2523.0	-1.8168076871588
926	TGFB	2.6119384765625	779.0	-0.46201324492731477
927	TGFB	4.86932373046875	1410.0	1.2629945667797084
928	TGFB	4.14154052734375	1199.0	-2.851154828806973
929	TGFB	6.823486328125	1452.0	-1.8461589584781313
930	TGFB	10.1151123046875	1560.0	-0.9368679726096062
931	TGFB	6.63043212890625	1306.0	1.1023450461476474
932	TGFB	6.29510498046875	1072.0	0.09667031772015133
933	TGFB	6.7142333984375	1024.0	-0.31814468765530973
934	TGFB	3.13458251953125	782.0	1.7647890776867932
935	TGFB	3.85174560546875	832.0	-0.8170278093402844
936	TGFB	2.38134765625	570.0	1.071771944530045
937	TGFB	4.114990234375	1162.0	0.7166201447391034
938	TGFB	3.24176025390625	489.0	-1.8003976087364753
939	TGFB	8.193359375	1133.0	-0.5818250233140486
940	TGFB	9.05133056640625	1950.0	0.8574397465753053
941	TGFB	7.27642822265625	2132.0	-0.5237464926646985
942	TGFB	2.97857666015625	1065.0	-0.2470512151331922
943	TGFB	2.93341064453125	1331.0	-1.7961479935829714
944	TGFB	5.30572509765625	1355.0	-3.7559628106899337
945	TGFB	6.02410888671875	999.0	-2.0208773307106944
946	TGFB	7.25189208984375	2542.0	-4.385044914108598
947	TGFB	9.25030517578125	1373.0	-1.3318285018218023
948	TGFB	10.3973388671875	2138.0	-1.8092192843773354
949	TGFB	18.96099853515625	2735.0	-1.648951951027488
950	TGFB	5.575439453125	1435.0	-2.288350466154902
951	TGFB	2.3154296875	1205.0	-2.6094772897556133
952	TGFB	3.55059814453125	1182.0	0.795850855046889
953	TGFB	6.3355712890625	1966.0	0.7304442896580312
954	TGFB	6.91912841796875	1461.0	-2.1821276138462884
955	TGFB	5.1990966796875	1427.0	1.0155790364945716
956	TGFB	7.93646240234375	1852.0	-0.09660755769322278
957	TGFB	6.43646240234375	1299.0	0.9273201218603738
958	TGFB	6.9744873046875	1723.0	-2.469664314588508
959	TGFB	5.96173095703125	1019.0	-0.10451760898279552
960	TGFB	8.00750732421875	1702.0	0.6495713426747054
961	TGFB	13.23876953125	2057.0	-0.5632795794981589
962	TGFB	9.44207763671875	1963.0	0.6841906191187411
963	TGFB	14.15093994140625	2636.0	-0.30998709741017727
964	TGFB	4.2353515625	916.0	-1.8341406678897048
965	TGFB	10.26898193359375	1568.0	0.8887741789831103
966	TGFB	11.886474609375	1803.0	-2.0907230629763416
967	TGFB	4.74395751953125	1411.0	0.09830998715899981
968	TGFB	5.87713623046875	1757.0	-0.6110297183404936
969	TGFB	11.8779296875	2550.0	0.2927617518464603
970	TGFB	9.75311279296875	1334.0	-0.7974689620342914
971	TGFB	6.3775634765625	1800.0	-1.1743967110130393
972	TGFB	12.68157958984375	2934.0	-0.9197463470127164
973	TGFB	8.1702880859375	2041.0	-1.3435673998596271
974	TGFB	10.99603271484375	1527.0	-2.2518422612066593
975	TGFB	8.5164794921875	1875.0	-2.2351300802445686
976	TGFB	7.68798828125	1674.0	-1.088650310135221
977	TGFB	3.14556884765625	1172.0	0.04776488555099928
978	TGFB	5.61572265625	2153.0	-1.7466242892791504
979	TGFB	5.7960205078125	1343.0	-0.06971371800427925
980	TGFB	6.6087646484375	1292.0	-1.0099800546176885
981	TGFB	8.26531982421875	1622.0	-2.193280241461895
982	TGFB	9.728515625	1998.0	-0.041269825395283205
983	TGFB	3.84039306640625	1254.0	-1.8373279095815145
984	TGFB	8.6451416015625	1610.0	-2.2561848407640315
985	TGFB	5.050048828125	1306.0	-1.3820046444167298
986	TGFB	4.32293701171875	1280.0	-1.848541118365291
987	TGFB	12.570556640625	1826.0	-1.6431545828501937
988	TGFB	9.74835205078125	2054.0	-0.8929434981957624
989	TGFB	5.5810546875	1628.0	-1.1654383302894302
990	TGFB	9.217041015625	1370.0	-0.3833265252300412
991	TGFB	7.42413330078125	1095.0	-2.6258718095279607
992	TGFB	3.5572509765625	1004.0	-3.9130534319210257
993	TGFB	11.5994873046875	1949.0	-0.6255865027540872
994	TGFB	12.8878173828125	3083.0	-1.9968278556105195
995	TGFB	4.426513671875	1061.0	-1.4936832900393715
996	TGFB	9.556884765625	1906.0	-1.6775568360001474
997	TGFB	11.0892333984375	1696.0	1.511964313464932
998	TGFB	4.4849853515625	1012.0	2.4271945861033433
999	TGFB	8.37652587890625	2071.0	1.0052458553557078
1000	TGFB	5.83709716796875	1054.0	-1.2589280803508043
1001	TGFB	16.75616455078125	2950.0	-0.6299133766012777
1002	TGFB	9.10357666015625	1858.0	-1.2273374557900054
1003	TGFB	8.48602294921875	1790.0	1.204873808669869
1004	TGFB	3.2601318359375	980.0	0.8006981838430243
1005	TGFB	13.847412109375	2120.0	0.367592756894559
1006	TGFB	1.19195556640625	597.0	1.0061750607964373
1007	TGFB	5.78363037109375	1363.0	-1.3623679425731237
1008	TGFB	5.56005859375	1117.0	-0.0848674510405799
1009	TGFB	5.17578125	1051.0	-1.8842947190528583
1010	TGFB	4.3641357421875	1003.0	-0.02435079402676941
1011	TGFB	5.86126708984375	2476.0	-2.736066259180575
1012	TGFB	9.01702880859375	1587.0	-1.0601696753748568
1013	TGFB	2.76580810546875	920.0	-1.070460197838773
1014	TGFB	7.42718505859375	2437.0	-0.9122888523717111
1015	TGFB	3.8270263671875	1227.0	-4.160253989244861
1016	TGFB	9.06365966796875	1488.0	-2.7913700364162737
1017	TGFB	10.1273193359375	2873.0	-0.1087230086852094
1018	TGFB	7.483642578125	1288.0	-1.8799916380588562
1019	TGFB	5.2982177734375	1228.0	-2.2461313567727315
1020	TGFB	5.04180908203125	1538.0	-2.160224961478192
1021	TGFB	6.357177734375	1296.0	-2.628655004264154
1022	TGFB	9.754150390625	1610.0	-0.784332874750716
1023	TGFB	7.197998046875	1540.0	0.01419112372104999
1024	TGFB	2.95330810546875	1182.0	1.450837183145021
1025	TGFB	7.36346435546875	1827.0	0.4004251563509736
1026	TGFB	5.79327392578125	2064.0	-4.235920954968261
1027	TGFB	12.0791015625	2581.0	0.8363847835373166
1028	TGFB	6.54852294921875	1734.0	1.6866849139770261
1029	TGFB	14.07806396484375	2350.0	-0.3762771745923991
1030	TGFB	8.4910888671875	2044.0	-0.673606931094897
1031	TGFB	4.75299072265625	1029.0	-2.8577597543432853
1032	TGFB	4.92919921875	1486.0	-1.1314472357516914
1033	TGFB	6.71966552734375	1439.0	0.9842880594831128
1034	TGFB	9.2552490234375	1808.0	-1.2663082504732848
1035	TGFB	8.22015380859375	1345.0	-2.719143273926911
1036	TGFB	6.6011962890625	1560.0	-3.0552717649888272
1037	TGFB	20.73358154296875	2958.0	-2.049131878411658
1038	TGFB	9.87591552734375	2409.0	-3.050520468981027
1039	TGFB	10.2164306640625	1514.0	-2.5507232585577087
1040	TGFB	12.0390625	2395.0	-3.532218474462585
1041	TGFB	6.34722900390625	1198.0	-1.0661037871645356
1042	TGFB	5.54632568359375	1179.0	-3.94768056613125
1043	TGFB	6.91302490234375	1826.0	-3.655220584342755
1044	TGFB	2.9039306640625	1108.0	-0.8388994013571092
1045	TGFB	4.5682373046875	601.0	0.677125453989025
1046	TGFB	7.72064208984375	2154.0	-2.9824740941732353
1047	TGFB	14.0865478515625	2388.0	-3.0782477134233135
1048	TGFB	5.45892333984375	1396.0	1.2340234525959455
1049	TGFB	6.8580322265625	1481.0	-3.7271466477785538
1050	TGFB	6.03302001953125	1718.0	1.3983457262959431
1051	TGFB	10.3035888671875	1327.0	-1.3712127216607526
1052	TGFB	6.6944580078125	1378.0	-1.0824286058436512
1053	TGFB	11.27801513671875	1720.0	-2.6216915674600507
1054	TGFB	7.9908447265625	1582.0	-4.563754729735287
1055	TGFB	5.44903564453125	1258.0	-1.0311412981266572
1056	TGFB	10.5755615234375	1578.0	0.9924708841237896
1057	TGFB	12.76373291015625	2705.0	-1.9537239318813446
1058	TGFB	3.5499267578125	1002.0	-2.2834513415622366
1059	TGFB	6.69085693359375	1345.0	-0.49407441627562465
1060	TGFB	2.4100341796875	580.0	-2.229706402823005
1061	TGFB	8.8741455078125	3012.0	-1.0006443651289016
1062	TGFB	4.3914794921875	1248.0	-1.1980715524011833
1063	TGFB	5.5521240234375	1288.0	0.6448509129512513
1064	TGFB	9.73626708984375	1524.0	0.7013792249460753
1065	TGFB	2.607666015625	1101.0	1.6164440956355541
1066	TGFB	11.032470703125	2840.0	0.1654573054115642
1067	TGFB	7.61822509765625	1907.0	0.024619482385814302
1068	TGFB	3.05194091796875	1453.0	-1.969595380380656
1069	TGFB	10.90045166015625	1803.0	-1.8487331134809764
1070	TGFB	17.45196533203125	2814.0	0.3673021945597785
1071	TGFB	4.17266845703125	1082.0	-2.0315323906867815
1072	TGFB	5.59710693359375	1293.0	-0.2499780015826657
1073	TGFB	5.74420166015625	1247.0	-0.36988535578955195
1074	TGFB	10.5997314453125	2027.0	-3.4100678644608946
1075	TGFB	2.5758056640625	1080.0	-3.2850918280012418
1076	TGFB	7.133544921875	1157.0	-0.5365600448218799
1077	TGFB	9.39276123046875	1217.0	-0.6114660210135459
1078	TGFB	11.056884765625	1597.0	-2.8624317081102024
1079	TGFB	11.02825927734375	1938.0	0.1295107771110768
1080	TGFB	14.8760986328125	2756.0	-1.7719149361691506
1081	TGFB	10.00128173828125	2057.0	-1.8370865595917276
1082	TGFB	8.10491943359375	1759.0	-0.7487409575660067
1083	TGFB	4.99029541015625	1037.0	-1.1398085880744768
1084	TGFB	5.97064208984375	1050.0	-1.8995952399122573
1085	TGFB	7.65374755859375	1652.0	-1.121985084302877
1086	TGFB	9.55413818359375	1647.0	-2.7251938521969086
1087	TGFB	4.39227294921875	1670.0	0.05315829174038743
1088	TGFB	19.782958984375	2975.0	-4.640454522876036
1089	TGFB	5.12451171875	1647.0	-2.3087988295271624
1090	TGFB	13.60986328125	3603.0	-1.5204239689961703
1091	TGFB	6.85235595703125	1391.0	0.36017805895235705
1092	TGFB	9.24383544921875	1199.0	-4.803220406798679
1093	TGFB	8.29290771484375	1291.0	1.6099535716550522
1094	TGFB	7.13525390625	2204.0	-0.37760231598192917
1095	TGFB	7.74237060546875	1985.0	-1.6332705757412636
1096	TGFB	8.82904052734375	2420.0	-1.686808971061704
1097	TGFB	9.92047119140625	2009.0	-2.4178027993625517
1098	TGFB	6.9515380859375	2005.0	-2.9584574184885626
1099	TGFB	13.59161376953125	2579.0	-2.4169776943810715
1100	TGFB	7.96551513671875	1576.0	-0.8240366519240723
1101	TGFB	6.97979736328125	1596.0	-0.2457060277385323
1102	TGFB	4.1236572265625	1377.0	0.036359207548705794
1103	TGFB	6.02484130859375	2059.0	0.5519573974200372
1104	TGFB	5.78076171875	1068.0	0.8366364961123345
1105	TGFB	9.45562744140625	1831.0	-1.34208351064308
1106	TGFB	17.25396728515625	3856.0	-3.6627360705695
1107	TGFB	12.22515869140625	2527.0	0.04206816503974892
1108	TGFB	5.849853515625	1357.0	0.24141352157310358
1109	TGFB	5.36920166015625	2001.0	-3.2182410572187408
1110	TGFB	9.28045654296875	1432.0	-0.18002208581082293
1111	TGFB	8.1497802734375	2465.0	-0.7891550881190418
1112	TGFB	17.56219482421875	3190.0	-4.228624964120881
1113	TGFB	7.0858154296875	1298.0	-3.1428243235768982
1114	TGFB	24.46038818359375	3891.0	0.3031836388009891
1115	TGFB	3.72357177734375	965.0	-0.7824927233255969
1116	TGFB	12.5465087890625	2573.0	-2.5439374449154855
1117	TGFB	9.96142578125	2421.0	1.6475346727816802
1118	TGFB	8.4993896484375	2608.0	1.8249667108772851
1119	TGFB	7.4052734375	2215.0	-4.315861089151053
1120	TGFB	8.77532958984375	2191.0	-1.3903549206656505
1121	TGFB	14.3829345703125	2523.0	0.1766860941903902
1122	TGFB	3.3343505859375	1289.0	-3.8903758413859237
1123	TGFB	9.73663330078125	1613.0	0.4711031821409206
1124	TGFB	10.82672119140625	2538.0	-0.30005149286071764
1125	TGFB	3.604248046875	1620.0	-4.311507900406484
1126	TGFB	6.56170654296875	1445.0	1.0231315861702106
1127	TGFB	3.41278076171875	716.0	0.6305881779348294
1128	TGFB	14.08599853515625	2646.0	-1.6134359870231023
1129	TGFB	6.2310791015625	1972.0	-1.60157066710412
1130	TGFB	13.6541748046875	1838.0	-1.2994501505360234
1131	TGFB	4.25311279296875	994.0	-4.280315650683446
1132	TGFB	3.40869140625	878.0	-1.1367911474727441
1133	TGFB	6.4595947265625	1388.0	-2.1472688439299366
1134	TGFB	20.441650390625	3988.0	0.6857245640524388
1135	TGFB	11.68896484375	2455.0	-2.8051255137994993
1136	TGFB	6.968505859375	1298.0	-1.3687410116200793
1137	TGFB	5.1729736328125	1415.0	-0.6144054651919344
1138	TGFB	11.296142578125	2588.0	1.3167301651774201
1139	TGFB	10.20703125	1642.0	0.0153081414549788
1140	TGFB	8.28839111328125	1169.0	1.3701105835179554
1141	TGFB	10.7235107421875	3824.0	-1.5774666102881008
1142	TGFB	6.2054443359375	1312.0	-0.7450288178517295
1143	TGFB	5.8494873046875	1553.0	0.2165296574083462
1144	TGFB	5.32867431640625	1456.0	1.0256613154941197
1145	TGFB	9.82135009765625	2147.0	-4.009541263391954
1146	TGFB	12.29315185546875	1816.0	-3.0266489815664412
1147	TGFB	5.0235595703125	1017.0	-2.3212035710940837
1148	TGFB	13.41412353515625	2036.0	0.6041890449757901
1149	TGFB	14.34686279296875	2433.0	-1.8092789351064829
1150	TGFB	8.22119140625	2622.0	-1.6484140788554993
1151	TGFB	13.4130859375	4003.0	-3.1766433037839423
1152	TGFB	15.056884765625	2017.0	0.10842923206922529
1153	TGFB	11.55078125	3326.0	0.018925446497694568
1154	TGFB	3.81658935546875	871.0	-1.8342051622291322
1155	TGFB	7.605712890625	1320.0	-1.5683237618227037
1156	TGFB	5.9739990234375	1240.0	-0.5064860988473078
1157	TGFB	20.19073486328125	3252.0	-3.1706003887265615
1158	TGFB	10.12286376953125	2942.0	0.200410302183808
1159	TGFB	7.43994140625	1637.0	-4.136421161328707
1160	TGFB	7.1116943359375	1355.0	-4.138798615616592
1161	TGFB	6.4521484375	1027.0	-1.9418353372003079
1162	TGFB	11.79736328125	3945.0	-2.464953660839694
1163	TGFB	3.422607421875	969.0	-2.822457195437356
1164	TGFB	2.17681884765625	722.0	-2.1770284853271353
1165	TGFB	7.35003662109375	2175.0	-2.6472002593967887
1166	TGFB	6.98175048828125	1358.0	-1.1007149450885314
1167	TGFB	10.7796630859375	1862.0	-2.0284543727035063
1168	TGFB	5.1201171875	1100.0	-1.702035992591754
1169	TGFB	6.55084228515625	1162.0	-0.025934027399345475
1170	TGFB	13.75604248046875	4358.0	-0.12184513533030471
1171	TGFB	5.897216796875	2434.0	-0.467135775406155
1172	TGFB	11.868408203125	2042.0	-3.87644972050385
1173	TGFB	4.76214599609375	1325.0	0.6660472086981057
1174	TGFB	12.86529541015625	2284.0	-0.4538408357647788
1175	TGFB	3.15240478515625	942.0	0.2822192804743899
1176	TGFB	8.635986328125	1391.0	-2.087900359437201
1177	TGFB	5.84393310546875	1051.0	-2.16434833582317
1178	TGFB	23.75543212890625	4092.0	-3.100704478042134
1179	TGFB	8.47412109375	2727.0	0.19514913890692953
1180	TGFB	11.551513671875	2503.0	-2.0926238277865954
1181	TGFB	9.31536865234375	1596.0	-0.9408927999713648
1182	TGFB	8.5347900390625	1870.0	-3.224795748290047
1183	TGFB	6.75848388671875	1970.0	-2.1626924266464216
1184	TGFB	4.41729736328125	919.0	-0.7417293899249098
1185	TGFB	6.83624267578125	1078.0	-3.5671985019797976
1186	TGFB	5.80389404296875	1686.0	-2.8602576844654686
1187	TGFB	8.19482421875	2496.0	1.648919608916057
1188	TGFB	15.67449951171875	3080.0	0.2558053650513874
1189	TGFB	3.14678955078125	969.0	-0.37675275075192527
1190	TGFB	9.14697265625	2046.0	1.9152168313299958
1191	TGFB	4.33721923828125	894.0	-3.5228508458025485
1192	TGFB	10.478759765625	1699.0	-1.9069026402446905
1193	TGFB	8.93109130859375	2213.0	0.2803744273550528
1194	TGFB	5.18316650390625	1206.0	0.0884514312934183
1195	TGFB	9.9239501953125	2130.0	0.611705755893024
1196	TGFB	9.64007568359375	2957.0	-1.1468669644128262
1197	TGFB	5.690673828125	1158.0	-1.2585323719160895
1198	TGFB	2.59283447265625	516.0	-0.2942902359999891
1199	TGFB	17.5924072265625	3532.0	-2.9404800757854916
1200	TGFB	4.915283203125	1129.0	1.0134716987576375
1201	TGFB	17.07147216796875	2337.0	1.0460687973157536
1202	TGFB	8.47918701171875	1878.0	-0.7019969432350732
1203	TGFB	4.72918701171875	1193.0	-1.1288757606998356
1204	TGFB	7.5050048828125	1439.0	-3.454692752781558
1205	TGFB	17.00262451171875	2244.0	1.0708353016779533
1206	TGFB	3.31396484375	1218.0	-1.6673249285169576
1207	TGFB	7.68768310546875	1942.0	-0.4971124220290367
1208	TGFB	9.876953125	2696.0	0.4585032283331948
1209	TGFB	7.50238037109375	2427.0	-1.1159028739931391
1210	TGFB	8.18682861328125	1420.0	-3.82993445890496
1211	TGFB	4.03143310546875	1104.0	-2.3412991427036083
1212	TGFB	11.054443359375	2594.0	-3.8251515260969917
1213	TGFB	11.33319091796875	2457.0	-4.164268308123249
1214	TGFB	8.802978515625	2391.0	0.05432057165846668
1215	TGFB	10.66790771484375	2009.0	-1.6427964011158578
1216	TGFB	5.25469970703125	2105.0	-1.34152666273366
1217	TGFB	7.94525146484375	1324.0	-4.011253233281675
1218	TGFB	5.3160400390625	1601.0	-3.989990622909174
1219	TGFB	16.67120361328125	2970.0	1.594488472433655
1220	TGFB	5.72686767578125	2001.0	1.0358679207765995
1221	TGFB	8.18548583984375	1712.0	-0.6318077972567346
1222	TGFB	4.42724609375	1177.0	-1.047009625213165
1223	TGFB	11.66644287109375	1656.0	-1.9168042271444437
1224	TGFB	5.0289306640625	1261.0	-1.0268129774982506
1225	TGFB	7.518310546875	1557.0	-1.205981763056514
1226	TGFB	8.56768798828125	1965.0	0.763029100662288
1227	TGFB	2.05242919921875	943.0	-3.765548128261257
1228	TGFB	7.8057861328125	1571.0	0.9582384993692452
1229	TGFB	5.27435302734375	1617.0	-3.049958577553484
1230	TGFB	4.0224609375	807.0	-0.2382446417821426
1231	TGFB	5.45947265625	952.0	0.02563550381500969
1232	TGFB	8.38250732421875	1575.0	-2.248885999565986
1233	TGFB	13.6839599609375	3781.0	1.3767302928214282
1234	TGFB	7.5594482421875	1837.0	-2.3942904813390187
1235	TGFB	10.21429443359375	1688.0	-0.36342983055039735
1236	TGFB	4.29486083984375	968.0	-1.1872531876413785
1237	TGFB	5.8062744140625	1155.0	0.44445367283780357
1238	TGFB	7.52203369140625	1630.0	-2.175514373827356
1239	TGFB	3.18402099609375	897.0	-4.335746080628628
1240	TGFB	6.14306640625	930.0	0.17052495463619857
1241	TGFB	4.74163818359375	1148.0	-0.9004730983004084
1242	TGFB	4.71307373046875	833.0	-2.079783385818901
1243	TGFB	8.836181640625	1806.0	-2.752294221752115
1244	TGFB	4.43792724609375	1225.0	-1.2611324943881483
1245	TGFB	7.31427001953125	1198.0	1.0319671550173484
1246	TGFB	20.78204345703125	3320.0	-2.356959402803478
1247	TGFB	3.6607666015625	1474.0	-0.8348534414973603
1248	TGFB	5.0606689453125	1008.0	-0.6751223265582218
1249	TGFB	6.70867919921875	1343.0	0.1481359705285776
1250	TGFB	10.32818603515625	1830.0	0.509800788346649
1251	TGFB	8.15789794921875	1179.0	-1.1235560429509008
1252	TGFB	6.85760498046875	1504.0	-1.9390044179513573
1253	TGFB	3.4501953125	1030.0	-0.6572210111404443
1254	TGFB	12.0030517578125	1710.0	0.09955643723158679
1255	TGFB	19.19061279296875	2680.0	0.1876183071472653
1256	TGFB	4.41729736328125	1088.0	0.744036007069254
1257	TGFB	4.37664794921875	1181.0	-0.5667065064267917
1258	TGFB	11.5250244140625	2744.0	-3.855515670160406
1259	TGFB	2.0933837890625	727.0	-4.367267200472802
1260	TGFB	6.2591552734375	1027.0	-0.5289148912797869
1261	TGFB	8.0841064453125	1603.0	-0.9769641280619774
1262	TGFB	2.18194580078125	704.0	-3.0658150152693695
1263	TGFB	10.34185791015625	1577.0	-1.1878895166778163
1264	TGFB	10.7794189453125	2193.0	0.5006570401214677
1265	TGFB	7.08251953125	1484.0	-1.6191861679208501
1266	TGFB	7.06707763671875	1455.0	-2.367055063645744
1267	TGFB	9.9500732421875	2268.0	-0.4501321590587449
1268	TGFB	8.39483642578125	1854.0	-2.721131327088231
1269	TGFB	8.361328125	1840.0	-1.6903302067493733
1270	TGFB	6.797607421875	1274.0	1.1288536625641055
1271	TGFB	6.79229736328125	2144.0	0.8416560195913111
1272	TGFB	5.26910400390625	2060.0	0.5370163657198974
1273	TGFB	9.62371826171875	2069.0	-1.9921126936923712
1274	TGFB	3.92327880859375	1130.0	-0.3582311479901377
1275	TGFB	13.8046875	2280.0	1.2351784879916752
1276	TGFB	17.8428955078125	2688.0	-2.6987160716042817
1277	TGFB	5.10321044921875	2343.0	-2.7752133350698682
1278	TGFB	4.50115966796875	1016.0	-0.10731279333401017
1279	TGFB	4.214111328125	977.0	-3.9682257615253618
1280	TGFB	7.65972900390625	1288.0	0.023963008095183595
1281	TGFB	9.43023681640625	2816.0	-1.0972659411831769
1282	TGFB	11.901611328125	2623.0	-1.6673590434382202
1283	TGFB	7.725830078125	1951.0	0.9493824229627625
1284	TGFB	9.0494384765625	2733.0	-3.227663554859213
1285	TGFB	6.21343994140625	1884.0	0.8443078369053234
1286	TGFB	6.63677978515625	3071.0	0.18204091867474861
1287	TGFB	6.06475830078125	2366.0	-0.20871905043861522
1288	TGFB	5.18701171875	1178.0	1.3052771234303329
1289	TGFB	14.38958740234375	2841.0	-1.7678138239052485
1290	TGFB	8.2943115234375	2311.0	-0.08192051064792225
1291	TGFB	5.6510009765625	2596.0	-1.8277000416224323
1292	TGFB	9.428955078125	1764.0	-0.9696374453781852
1293	TGFB	11.0035400390625	2231.0	-0.6342139715231013
1294	TGFB	9.47576904296875	2004.0	-0.3329807065809228
1295	TGFB	5.79901123046875	1075.0	-1.2052348618375834
1296	TGFB	12.17108154296875	2455.0	-3.381517446392446
1297	TGFB	8.0650634765625	1475.0	-1.4098738932437298
1298	TGFB	13.27349853515625	2341.0	-2.965584274744239
1299	TGFB	11.65771484375	1698.0	0.07834279288996307
1300	TGFB	7.73681640625	1852.0	-1.4232251487850927
1301	TGFB	4.464599609375	860.0	-3.305396923579627
1302	TGFB	5.933837890625	1152.0	0.46748177849546974
1303	TGFB	9.39764404296875	2475.0	-3.484752812826032
1304	TGFB	6.79937744140625	1288.0	-1.3589845518823673
1305	TGFB	6.7667236328125	1531.0	-0.5855055166187371
1306	TGFB	17.46929931640625	2463.0	-2.845820233624105
1307	TGFB	7.460205078125	1291.0	-3.1060945532854833
1308	TGFB	6.13653564453125	1272.0	0.24085420882476735
1309	TGFB	8.3812255859375	2728.0	-2.408478562105997
1310	TGFB	2.83428955078125	956.0	-1.568871434361269
1311	TGFB	2.11834716796875	1061.0	-0.8938994771281433
1312	TGFB	7.0372314453125	1672.0	-4.1233976453179055
1313	TGFB	7.09967041015625	1262.0	0.9126479513311244
1314	TGFB	7.66900634765625	1934.0	-3.6172485700533454
1315	TGFB	8.42022705078125	3240.0	-1.082065504151506
1316	TGFB	7.00732421875	1268.0	0.1499831487123344
1317	TGFB	5.47479248046875	1310.0	-2.337913063010796
1318	TGFB	5.41375732421875	1486.0	-1.6941613381552272
1319	TGFB	8.15118408203125	1592.0	1.2381388434351415
1320	TGFB	14.9866943359375	2616.0	-1.7467141380781956
1321	TGFB	13.68695068359375	1915.0	0.5980933023499414
1322	TGFB	9.71319580078125	2465.0	-2.096316841084266
1323	TGFB	8.65423583984375	3115.0	-2.9641140647289497
1324	TGFB	7.69769287109375	1242.0	0.9487742819023097
1325	TGFB	17.8212890625	2994.0	-3.7728483739238565
1326	TGFB	7.72467041015625	1710.0	1.0277202037718547
1327	TGFB	5.29095458984375	2337.0	-0.27827065106215293
1328	TGFB	10.3720703125	2010.0	0.41592199714159694
1329	TGFB	5.3204345703125	2673.0	-1.065801422005435
1330	TGFB	6.19525146484375	1397.0	-3.139426678437712
1331	TGFB	6.95526123046875	2336.0	0.21178808226148524
1332	TGFB	6.921875	1357.0	0.7476024346063698
1333	TGFB	8.39996337890625	1381.0	1.220881004744058
1334	TGFB	4.72149658203125	1480.0	-2.238615360147606
1335	TGFB	5.1522216796875	1881.0	-3.793252519758576
1336	TGFB	9.9278564453125	2280.0	-0.25499956124698764
1337	TGFB	3.6719970703125	966.0	-1.1579900347171086
1338	TGFB	22.092529296875	3431.0	0.1764509244426406
1339	TGFB	13.49169921875	1886.0	-1.4510509938692815
1340	TGFB	9.46051025390625	2399.0	-3.071701584491978
1341	TGFB	7.42596435546875	2426.0	-1.1466268829893986
1342	TGFB	12.1651611328125	1942.0	-0.6667063244358001
1343	TGFB	2.99853515625	696.0	-1.18158710405944
1344	TGFB	8.0196533203125	1497.0	-1.693403611110171
1345	TGFB	8.4010009765625	1318.0	-2.76401543458201
1346	TGFB	15.10589599609375	2895.0	-2.514820266059782
1347	TGFB	6.78594970703125	1996.0	-1.996801275350851
1348	TGFB	12.03997802734375	2059.0	-1.3889126432461565
1349	TGFB	6.77789306640625	1697.0	-3.2728483317139907
1350	TGFB	10.62933349609375	1565.0	-3.8015285236561986
1351	TGFB	9.68145751953125	2203.0	-0.44423227757049344
1352	TGFB	6.5135498046875	2019.0	-3.8472298768358963
1353	TGFB	10.143798828125	2964.0	-0.5954220665310529
1354	TGFB	3.62506103515625	759.0	0.6393778637114651
1355	TGFB	5.87799072265625	1568.0	-3.8796373464057927
1356	TGFB	10.357421875	2249.0	0.3189684445584115
1357	TGFB	9.231201171875	1764.0	0.03759549544709583
1358	TGFB	3.289794921875	510.0	-1.1513891284021154
1359	TGFB	6.400634765625	1121.0	-2.9280334627514044
1360	TGFB	6.04449462890625	1674.0	-1.511012037891372
1361	TGFB	5.89569091796875	918.0	-4.087603573038492
1362	TGFB	8.6209716796875	1680.0	-3.2993517877481913
1363	TGFB	4.7384033203125	1579.0	-0.8117794139799134
1364	TGFB	8.2305908203125	1113.0	-0.24298324266775478
1365	TGFB	4.8443603515625	2540.0	-0.2514749077178962
1366	TGFB	9.914794921875	2054.0	-0.047957185004319725
1367	TGFB	11.009521484375	3122.0	-2.2879717983583
1368	TGFB	4.56121826171875	2501.0	-2.112242246525388
1369	TGFB	8.2779541015625	1419.0	0.6347404673844865
1370	TGFB	9.922119140625	1453.0	-0.06405140542835237
1371	TGFB	3.858642578125	1472.0	-0.133976030421496
1372	TGFB	6.82403564453125	2729.0	-3.4301896992152456
1373	TGFB	5.1259765625	1749.0	0.5168187228355314
1374	TGFB	9.68536376953125	1500.0	-2.9810731454922026
1375	TGFB	4.9193115234375	939.0	-3.400651540761659
1376	TGFB	10.83319091796875	1684.0	-3.301941588357958
1377	TGFB	5.37200927734375	2923.0	0.42947531627551283
1378	TGFB	8.13275146484375	1310.0	1.2282137185879198
1379	TGFB	12.2303466796875	3233.0	-1.3124372493204897
1380	TGFB	9.5594482421875	2626.0	-4.240351933749105
1381	TGFB	4.21136474609375	1232.0	0.026933151606612128
1382	TGFB	2.86029052734375	862.0	0.598615130317435
1383	TGFB	8.43902587890625	1395.0	-2.614396114383146
1384	TGFB	6.28875732421875	1192.0	-1.4494723970263466
1385	TGFB	10.28472900390625	1892.0	-3.3386272372498227
1386	TGFB	7.040771484375	1434.0	-0.5140207180164604
1387	TGFB	4.01580810546875	726.0	-2.966791879061829
1388	TGFB	4.3734130859375	1437.0	-2.6423232709843707
1389	TGFB	6.62274169921875	1712.0	-0.9683332765022052
1390	TGFB	2.68292236328125	513.0	1.1304726312443458
1391	TGFB	7.22186279296875	2062.0	0.17853546961173386
1392	TGFB	10.349853515625	2034.0	-3.9896743206982155
1393	TGFB	8.56341552734375	1067.0	-1.451295673829211
1394	TGFB	7.77703857421875	2360.0	0.9825605193990393
1395	TGFB	5.54852294921875	1438.0	-3.2229348338929613
1396	TGFB	4.92333984375	2608.0	-3.3734828445848484
1397	TGFB	10.63983154296875	1371.0	-0.993928921317674
1398	TGFB	12.11187744140625	2122.0	-2.0619962441776916
1399	TGFB	7.668212890625	1298.0	0.2618790726320595
1400	TGFB	8.44110107421875	1646.0	-0.2695262715086137
1401	TGFB	10.26629638671875	1678.0	-2.8844062568670656
1402	TGFB	8.67340087890625	2573.0	2.084928250339731
1403	TGFB	4.27166748046875	1658.0	0.5611441479033189
1404	TGFB	3.31134033203125	638.0	-2.8046093359573545
1405	TGFB	3.553955078125	965.0	-1.843435689381289
1406	TGFB	6.50616455078125	1954.0	-0.42548119471286744
1407	TGFB	4.00018310546875	562.0	-1.98973217302312
1408	TGFB	26.50921630859375	3361.0	1.2255704871407682
1409	TGFB	2.79620361328125	730.0	-0.42706886814584344
1410	TGFB	6.31573486328125	1388.0	2.1415728200534176
1411	TGFB	9.68194580078125	1791.0	-2.040464555095546
1412	TGFB	10.1141357421875	2376.0	-0.19752564692474978
1413	TGFB	5.57135009765625	1179.0	-0.910049057428065
1414	TGFB	8.4403076171875	1665.0	0.3762995607068876
1415	TGFB	9.37945556640625	1515.0	-0.43518208489933674
1416	TGFB	8.077880859375	1290.0	-0.3609752269885553
1417	TGFB	7.27899169921875	2123.0	-1.072678193214084
1418	TGFB	6.50164794921875	1861.0	-0.660841019656523
1419	TGFB	4.2730712890625	782.0	0.04113647823191921
1420	TGFB	9.88739013671875	2812.0	-1.1570999523445427
1421	TGFB	8.9334716796875	2032.0	-1.4760176199103376
1422	TGFB	4.19671630859375	1221.0	0.7768221808430145
1423	TGFB	5.007568359375	1048.0	-3.0680379402602
1424	TGFB	4.5306396484375	1230.0	-4.355896446671255
1425	TGFB	14.06610107421875	2375.0	-3.365577288614827
1426	TGFB	5.84393310546875	1359.0	0.8176093718479017
1427	TGFB	2.414794921875	660.0	-0.39710946955169
1428	TGFB	9.802001953125	1782.0	-0.7736082557483412
1429	TGFB	14.566650390625	3327.0	0.4943826984978529
1430	TGFB	6.91253662109375	1470.0	-1.7300583722437477
1431	TGFB	2.832275390625	1050.0	-1.0540736512156608
1432	TGFB	4.43890380859375	743.0	-1.5532095059130755
1433	TGFB	5.50994873046875	1269.0	0.4772123209937
1434	TGFB	1.5709228515625	919.0	-2.8038559716121116
1435	TGFB	6.646484375	775.0	-3.1981083364344793
1436	TGFB	4.62530517578125	2183.0	-0.07669324685837021
1437	TGFB	5.233154296875	1009.0	-0.20709726192250064
1438	TGFB	4.36114501953125	798.0	-2.657551799448809
1439	TGFB	7.1668701171875	1003.0	-4.319258604753606
1440	TGFB	9.29119873046875	1258.0	-0.413001379458871
1441	TGFB	6.73468017578125	1306.0	-3.3612916052319486
1442	TGFB	14.56488037109375	3097.0	-0.3071193041125166
1443	TGFB	12.489990234375	1999.0	-3.046491781498606
1444	TGFB	6.53076171875	1786.0	-2.307752928763788
1445	TGFB	8.0635986328125	2063.0	-3.2097600983062087
1446	TGFB	6.54473876953125	1175.0	0.3511611272734516
1447	TGFB	5.9566650390625	1143.0	-1.1783950633038542
1448	TGFB	2.86444091796875	843.0	-1.174176531407881
1449	TGFB	5.443603515625	1056.0	0.6570818822955672
1450	TGFB	13.02410888671875	2011.0	-3.0534023817258458
1451	TGFB	7.57110595703125	978.0	-0.8867735308124474
1452	TGFB	22.645751953125	3467.0	-2.111953410808593
1453	TGFB	7.44439697265625	1137.0	-1.8303621292411565
1454	TGFB	6.3116455078125	1127.0	-3.2177010233710672
1455	TGFB	6.3048095703125	1683.0	-1.5024486738308558
1456	TGFB	4.39093017578125	1132.0	-0.8519419083442537
1457	TGFB	6.7110595703125	904.0	-0.04293208033243379
1458	TGFB	3.85968017578125	892.0	-1.3926040029854567
1459	TGFB	9.556640625	1396.0	-2.024900720543838
1460	TGFB	4.4302978515625	1541.0	-1.7867769773746374
1461	TGFB	4.37518310546875	1036.0	-1.3555868667467488
1462	TGFB	5.36395263671875	1244.0	-0.8685674512684327
1463	TGFB	1.68499755859375	590.0	-2.6040935335277946
1464	TGFB	10.4390869140625	2184.0	-1.6137072986174879
1465	TGFB	8.67791748046875	1778.0	-2.4855937860625876
1466	TGFB	4.8165283203125	1323.0	0.5677776992417928
1467	TGFB	5.966552734375	1331.0	-3.0808258445641132
1468	TGFB	10.501708984375	2563.0	-1.188964014418335
1469	TGFB	13.110595703125	2169.0	-0.7885072482142317
1470	TGFB	2.2529296875	917.0	-2.570820598093699
1471	TGFB	5.6773681640625	2208.0	-4.152722822219165
1472	TGFB	13.464599609375	1931.0	-2.4641267989255726
1473	TGFB	7.7939453125	1385.0	0.719116241464261
1474	TGFB	6.5318603515625	1649.0	-1.4603749693949908
1475	TGFB	10.67498779296875	1667.0	0.4198444528194545
1476	TGFB	5.67706298828125	992.0	-1.374904593415483
1477	TGFB	4.30133056640625	1001.0	-0.46151125072475513
1478	TGFB	11.20977783203125	1498.0	-0.4020453179742404
1479	TGFB	8.80859375	2034.0	-4.576854490235495
1480	TGFB	8.3116455078125	1494.0	-2.196114944348228
1481	TGFB	3.89520263671875	1636.0	1.1836100494393236
1482	TGFB	6.4312744140625	1080.0	-0.10550402712253802
1483	TGFB	7.2900390625	1651.0	1.3188016925043369
1484	TGFB	7.0634765625	1176.0	0.26057650742468424
1485	TGFB	8.64581298828125	1692.0	-3.62573571935166
1486	TGFB	14.60308837890625	1796.0	-2.2751295227026906
1487	TGFB	3.685791015625	942.0	1.0550263595590343
1488	TGFB	4.4073486328125	1518.0	-0.5031966055395848
1489	TGFB	2.56842041015625	844.0	-0.36856473714035637
1490	TGFB	13.8831787109375	2598.0	-0.795387059292023
1491	TGFB	10.0899658203125	1989.0	-0.13999411044011953
1492	TGFB	3.54095458984375	1602.0	-0.14291802414577545
1493	TGFB	6.6256103515625	1554.0	0.10809610733525347
1494	TGFB	7.76214599609375	1306.0	1.0359627064899204
1495	TGFB	9.82952880859375	1529.0	-1.5401448206240285
1496	TGFB	7.1539306640625	1805.0	-4.07759094151661
1497	TGFB	7.53265380859375	1081.0	0.4601717029768352
1498	TGFB	1.838623046875	611.0	-1.5176884457444282
1499	TGFB	9.3067626953125	1744.0	-1.2352450193103937
1500	TGFB	6.59124755859375	2494.0	0.13085856315886177
1501	TGFB	10.93023681640625	1562.0	1.087659582841528
1502	TGFB	7.70501708984375	1414.0	-1.2945552311668223
1503	TGFB	3.66546630859375	1349.0	-2.120707879169038
1504	TGFB	7.60986328125	1278.0	-2.3968990825131966
1505	TGFB	4.44635009765625	1447.0	-0.6653340825317682
1506	TGFB	7.984619140625	1885.0	-0.17460641018225934
1507	TGFB	3.18927001953125	1264.0	1.5210660792956756
1508	TGFB	9.23236083984375	1659.0	-1.2567925608817865
1509	TGFB	10.583984375	1565.0	0.41668769796614635
1510	TGFB	3.74798583984375	906.0	0.4366929470153606
1511	TGFB	12.4034423828125	2569.0	-1.3264289920995065
1512	TGFB	12.56365966796875	1959.0	-1.5937165020031978
1513	TGFB	6.17401123046875	793.0	-1.4408029612680635
1514	TGFB	9.00762939453125	1904.0	0.8175112835497976
1515	TGFB	5.25750732421875	1596.0	-0.8180135885407073
1516	TGFB	11.15606689453125	2373.0	-1.0905236802876697
1517	TGFB	3.63330078125	1060.0	-0.35948881393557447
1518	TGFB	2.81219482421875	506.0	-0.4883386329601989
1519	TGFB	8.9869384765625	1737.0	-0.7761482366980004
1520	TGFB	11.39825439453125	1678.0	-1.6760591729683656
1521	TGFB	9.39697265625	1531.0	-1.5082333007599678
1522	TGFB	9.74163818359375	1454.0	-0.7450667022689538
1523	TGFB	6.51214599609375	1162.0	0.1861375664510009
1524	TGFB	3.18212890625	919.0	-0.17553843838590705
1525	TGFB	11.35406494140625	2358.0	-1.364426118882016
1526	TGFB	8.7945556640625	2610.0	-0.9433524242149179
1527	TGFB	5.82537841796875	1264.0	-2.4328520277846577
1528	TGFB	9.8876953125	1347.0	-1.611054011980405
1529	TGFB	16.016357421875	2067.0	1.0055045642580651
1530	TGFB	4.68304443359375	1094.0	-1.1999182325691735
1531	TGFB	11.01776123046875	2417.0	-1.4383625973271115
1532	TGFB	13.39495849609375	2705.0	-2.3832967091013377
1533	TGFB	11.37091064453125	2349.0	-0.2982909996720633
1534	TGFB	8.0594482421875	2037.0	-1.2836046125685412
1535	TGFB	8.528076171875	1974.0	-2.7593964573459857
1536	TGFB	16.837890625	3508.0	-1.4675328086002253
1537	TGFB	7.74395751953125	1907.0	-2.246579612130499
1538	TGFB	7.130126953125	1758.0	-2.2592242271394047
1539	TGFB	7.7486572265625	1644.0	-0.3954755731362016
1540	TGFB	9.93096923828125	1764.0	-1.665452644815045
1541	TGFB	3.01605224609375	1425.0	-2.5808917083222918
1542	TGFB	2.38934326171875	779.0	-2.0019348984280856
1543	TGFB	10.197021484375	3697.0	-1.3054495669924027
1544	TGFB	3.2955322265625	855.0	-2.444449799494684
1545	TGFB	8.13775634765625	2269.0	-3.9007863784466568
1546	TGFB	5.28521728515625	1548.0	-2.711901833876886
1547	TGFB	8.0345458984375	1189.0	-1.2554900576324988
1548	TGFB	5.44219970703125	1259.0	-1.3857736122028275
1549	TGFB	5.80181884765625	2012.0	-3.9546735683200076
1550	TGFB	12.922119140625	2332.0	-0.07997232925755189
1551	TGFB	8.2313232421875	2490.0	-1.4349388051910292
1552	TGFB	12.392333984375	1698.0	0.83038224057705
1553	TGFB	9.02557373046875	1605.0	-1.7476601244735193
1554	TGFB	10.39080810546875	2355.0	-1.3133926831894294
1555	TGFB	5.130615234375	1439.0	-1.5551960712171053
1556	TGFB	9.6380615234375	2073.0	-1.2382330855878292
1557	TGFB	11.43896484375	2809.0	-2.8410364931487324
1558	TGFB	8.69097900390625	2329.0	-1.1284697112053106
1559	TGFB	7.23779296875	1105.0	-0.2421627383488063
1560	TGFB	5.476806640625	1560.0	-1.8416673208379266
1561	TGFB	4.89581298828125	1368.0	-0.2500674001668871
1562	TGFB	10.5140380859375	1715.0	-1.1620699038515638
1563	TGFB	4.1463623046875	737.0	-1.0061365749199318
1564	TGFB	12.31195068359375	2125.0	-3.960392925147454
1565	TGFB	7.084716796875	1316.0	-1.1790287250928582
1566	TGFB	19.18206787109375	2797.0	-0.4538714509639125
1567	TGFB	6.52484130859375	924.0	1.1879219008541817
1568	TGFB	7.34100341796875	2014.0	1.0833694561555338
1569	TGFB	17.82720947265625	3475.0	-0.36329809355493253
1570	TGFB	5.76995849609375	1937.0	0.8458522237599153
1571	TGFB	9.99847412109375	1611.0	-2.6868418170152757
1572	TGFB	21.8536376953125	3648.0	-0.9060022402841981
1573	TGFB	7.14752197265625	1787.0	-3.209806103330595
1574	TGFB	6.80401611328125	1866.0	-0.6287479746744399
1575	TGFB	9.4371337890625	1462.0	0.3208484817772769
1576	TGFB	4.0662841796875	749.0	-1.0160054835228638
1577	TGFB	13.97845458984375	2391.0	1.1607274927625628
1578	TGFB	6.2845458984375	1495.0	0.06227269082806144
1579	TGFB	5.4920654296875	1506.0	1.0334007675298724
1580	TGFB	9.95062255859375	2244.0	-0.6750023098620692
1581	TGFB	5.117919921875	889.0	-0.04969186638067618
1582	TGFB	6.03302001953125	1395.0	-3.5018727657275233
1583	TGFB	6.22137451171875	1690.0	-1.7165897544002897
1584	TGFB	11.43902587890625	1970.0	-1.0475800904146075
1585	TGFB	9.97625732421875	2069.0	-3.5039773694685414
1586	TGFB	7.4915771484375	1638.0	0.02393529783653038
1587	TGFB	16.7125244140625	3113.0	-3.448986672407046
1588	TGFB	10.08465576171875	2005.0	-2.4821466764293856
1589	TGFB	4.57080078125	1179.0	-0.40201632559694905
1590	TGFB	10.09600830078125	2088.0	-3.720479744100142
1591	TGFB	6.2955322265625	1368.0	-1.3329087673853293
1592	TGFB	4.7454833984375	1864.0	0.28870003519521586
1593	TGFB	6.01373291015625	1146.0	-0.749955192782957
1594	TGFB	12.27252197265625	1956.0	0.09719998788866135
1595	TGFB	7.74114990234375	1455.0	0.619156399612545
1596	TGFB	6.8638916015625	1704.0	-1.343373210221564
1597	TGFB	6.73297119140625	1804.0	-0.38159455741737036
1598	TGFB	8.94793701171875	1736.0	-1.0586345475803371
1599	TGFB	11.84600830078125	2043.0	-0.11721527630260702
1600	TGFB	4.61627197265625	950.0	-3.199823298204432
1601	TGFB	10.29345703125	1529.0	-3.360317192706798
1602	TGFB	7.5191650390625	1823.0	-3.57646438245187
1603	TGFB	3.72137451171875	803.0	0.7690627472079212
1604	TGFB	2.8515625	577.0	-3.995679945309255
1605	TGFB	1.86077880859375	812.0	0.6018579680124382
1606	TGFB	3.36053466796875	763.0	-3.816185459583364
1607	TGFB	4.26251220703125	1417.0	-0.2865234197327216
1608	TGFB	5.78070068359375	1072.0	-0.0884855050755782
1609	TGFB	7.6534423828125	2074.0	0.37838557808406986
1610	TGFB	4.08251953125	1655.0	-2.000970873935065
1611	TGFB	10.35528564453125	1559.0	-0.18728641279425412
1612	TGFB	8.108154296875	1477.0	-1.7988083682419707
1613	TGFB	7.56524658203125	1626.0	-2.213154189586223
1614	TGFB	8.06536865234375	2229.0	-0.7791155923624978
1615	TGFB	7.46551513671875	1281.0	-0.4394485019528395
1616	TGFB	9.29132080078125	1637.0	-1.3656990850226356
1617	TGFB	6.45941162109375	1758.0	-4.266797673587447
1618	TGFB	5.78375244140625	1200.0	-2.3874495907858995
1619	TGFB	5.115966796875	1719.0	0.1965728527479401
1620	TGFB	4.75872802734375	1486.0	-2.1886315943675956
1621	TGFB	9.2977294921875	2282.0	-4.106702108132704
1622	TGFB	4.869873046875	1166.0	-3.003542986088508
1623	TGFB	8.53509521484375	2298.0	-0.49194667750578647
1624	TGFB	6.96282958984375	1328.0	-3.165039445908255
1625	TGFB	8.89093017578125	1435.0	-4.4542461134087965
1626	TGFB	4.610107421875	1204.0	-3.3485837868674695
1627	TGFB	9.50653076171875	1586.0	-1.6478109051949659
1628	TGFB	9.5941162109375	1534.0	-0.4830682138591151
1629	TGFB	9.96148681640625	1656.0	-1.2829999895458033
1630	TGFB	7.82342529296875	1594.0	-3.2517368727643734
1631	TGFB	7.23211669921875	1300.0	-0.9730345451241985
1632	TGFB	9.64996337890625	2650.0	-2.3158183635329115
1633	TGFB	9.13629150390625	1308.0	-1.188741748682502
1634	TGFB	7.32781982421875	2131.0	-2.79879938145642
1635	TGFB	3.5521240234375	1111.0	0.6416078227718482
1636	TGFB	13.382568359375	2688.0	-1.9986512993818135
1637	TGFB	4.6480712890625	1331.0	-3.2597090098314685
1638	TGFB	10.9146728515625	1722.0	0.2707109794249453
1639	TGFB	5.0423583984375	1012.0	-3.441879008430373
1640	TGFB	8.132568359375	1102.0	-2.4565594031756737
1641	TGFB	6.211669921875	1158.0	-3.951052958396478
1642	TGFB	9.91375732421875	1344.0	0.30569604565465186
1643	TGFB	12.1697998046875	2181.0	-0.17260984259890108
1644	TGFB	14.03009033203125	2327.0	1.8712371428058636
1645	TGFB	3.28790283203125	826.0	-4.060003203462403
1646	TGFB	10.2333984375	2332.0	-0.36822592432058154
1647	TGFB	5.72821044921875	1408.0	-2.3332972129892924
1648	TGFB	4.958740234375	1029.0	1.5428496466578938
1649	TGFB	15.03607177734375	1889.0	-0.3708043779836522
1650	TGFB	9.7850341796875	1815.0	-4.092314165546049
1651	TGFB	8.3468017578125	1515.0	1.0959676131458056
1652	TGFB	2.97314453125	790.0	-2.6864079847646622
1653	TGFB	8.23614501953125	1860.0	-2.0397808463457383
1654	TGFB	5.74017333984375	2632.0	-1.9721306667192189
1655	TGFB	5.45343017578125	928.0	0.052507874836147606
1656	TGFB	7.87384033203125	1711.0	-2.3861940122771896
1657	TGFB	7.17535400390625	2181.0	-1.13610415127307
1658	TGFB	3.48748779296875	2410.0	-0.2993666503458489
1659	TGFB	6.6802978515625	2303.0	-0.9352783367914672
1660	TGFB	8.09259033203125	1612.0	-1.831402239875279
1661	TGFB	7.456787109375	1120.0	-1.613917301492496
1662	TGFB	5.1171875	1155.0	-4.207788462117202
1663	TGFB	7.204833984375	2203.0	-4.389454041813124
1664	TGFB	4.10113525390625	1098.0	-0.11026849034852919
1665	TGFB	8.5531005859375	1737.0	0.36915640358587254
1666	TGFB	5.37274169921875	1461.0	-4.9668618119018095
1667	TGFB	11.7928466796875	2500.0	-2.2005010608140716
1668	TGFB	3.3104248046875	676.0	-2.0788367782543635
1669	TGFB	4.4879150390625	1205.0	-1.8050129414168727
1670	TGFB	14.13189697265625	2331.0	-0.1361521352745066
1671	TGFB	15.9136962890625	2985.0	-4.315503251160488
1672	TGFB	10.03680419921875	2328.0	-1.1108275608896785
1673	TGFB	4.32012939453125	1706.0	-2.637180024100907
1674	TGFB	9.61962890625	1832.0	-0.2986849157102115
1675	TGFB	9.24761962890625	1484.0	-0.5675956625967888
1676	TGFB	14.8516845703125	2534.0	-0.5855657237115264
1677	TGFB	10.5509033203125	1891.0	-0.6223388062950156
1678	TGFB	17.096923828125	3619.0	1.1085329900817926
1679	TGFB	7.28948974609375	1117.0	-3.393913579470719
1680	TGFB	7.4112548828125	1384.0	-0.8244067535336289
1681	TGFB	2.89019775390625	1311.0	-3.8783506541152057
1682	TGFB	4.04376220703125	1214.0	0.2707540167085931
1683	TGFB	6.1405029296875	1175.0	-1.5902426174293578
1684	TGFB	4.39105224609375	1243.0	-0.010379666334563083
1685	TGFB	10.2427978515625	1920.0	-2.9167264214942676
1686	TGFB	7.424072265625	1701.0	-1.4575457767383917
1687	TGFB	7.25213623046875	1330.0	-4.49825151449504
1688	TGFB	5.00604248046875	1531.0	-0.4517020433505638
1689	TGFB	10.66650390625	3083.0	0.3683362616347288
1690	TGFB	3.69573974609375	1101.0	-3.932844047728242
1691	TGFB	9.4261474609375	1732.0	-1.6719701480401197
1692	TGFB	5.70147705078125	1838.0	0.06757562355879396
1693	TGFB	8.35162353515625	2901.0	1.4571422526070594
1694	TGFB	14.7418212890625	3461.0	1.10215276770373
1695	TGFB	2.117431640625	728.0	-2.598219555522329
1696	TGFB	1.92486572265625	551.0	1.086182623482504
1697	TGFB	5.25933837890625	1311.0	-1.1008551777618454
1698	TGFB	12.496826171875	2410.0	-4.5203432841551505
1699	TGFB	7.41082763671875	1803.0	-1.611980454879936
1700	TGFB	13.51776123046875	3657.0	-0.7564886357728492
1701	TGFB	4.64990234375	1371.0	-0.09678138744940083
1702	TGFB	5.18310546875	1082.0	-2.2324556356064966
1703	TGFB	6.9554443359375	1635.0	-0.99133017554843
1704	TGFB	6.11029052734375	1411.0	1.2376972019664165
1705	TGFB	9.697509765625	2921.0	-0.5816851866308929
1706	TGFB	5.9881591796875	1857.0	0.30095984559387245
1707	TGFB	9.94451904296875	2051.0	1.5012103027835806
1708	TGFB	7.079345703125	1285.0	1.291950074603164
1709	TGFB	6.71185302734375	2032.0	0.761994293246664
1710	TGFB	5.31475830078125	1557.0	-0.8477260752971775
1711	TGFB	12.47125244140625	2143.0	-0.008325465519568203
1712	TGFB	7.07904052734375	1743.0	-2.1302512531858495
1713	TGFB	10.75592041015625	2085.0	-2.6252314249662407
1714	TGFB	6.96453857421875	1800.0	-2.799363185653343
1715	TGFB	9.501220703125	2221.0	0.7338466320679045
1716	TGFB	6.38226318359375	1945.0	0.17065064196635377
1717	TGFB	17.27984619140625	2560.0	0.7803569193976855
1718	TGFB	6.12274169921875	1615.0	-0.545063912550315
1719	TGFB	3.38470458984375	1452.0	-3.335664100004693
1720	TGFB	8.08837890625	1023.0	1.419379703541085
1721	TGFB	18.22479248046875	3787.0	-0.8717319554096217
1722	TGFB	4.15814208984375	891.0	-2.729810117871778
1723	TGFB	16.91015625	2339.0	-2.0344341590266777
1724	TGFB	9.50811767578125	2316.0	-0.19026125659553922
1725	TGFB	5.06878662109375	1464.0	-0.30873568411213936
1726	TGFB	3.7021484375	1508.0	-2.5791908322943398
1727	TGFB	3.6717529296875	1210.0	-2.6611259147339563
1728	TGFB	6.67462158203125	2204.0	-3.9643211928795443
1729	TGFB	4.06951904296875	1566.0	0.12366475587111454
1730	TGFB	4.82574462890625	1442.0	-2.5235528561747547
1731	TGFB	8.11041259765625	2507.0	-2.6196237707729737
1732	TGFB	3.17901611328125	1856.0	-3.618065372484761
1733	TGFB	13.0887451171875	2329.0	-1.3853256444328346
1734	TGFB	4.69805908203125	1244.0	-0.2792684959190514
1735	TGFB	12.89691162109375	2186.0	-2.9070288515214973
1736	TGFB	7.1719970703125	1941.0	-0.15344768335654704
1737	TGFB	5.77374267578125	1180.0	-1.889343466016472
1738	TGFB	7.29730224609375	1568.0	-3.8279778221263485
1739	TGFB	7.11572265625	1978.0	-0.03029870787370511
1740	TGFB	10.6644287109375	2157.0	0.5307632086323273
1741	TGFB	6.7733154296875	2200.0	0.3337366156090441
1742	TGFB	6.7667236328125	1814.0	-0.9895493473901538
1743	TGFB	8.74212646484375	2306.0	-2.31832103182739
1744	TGFB	4.15802001953125	1211.0	-2.1405374667159753
1745	TGFB	5.67022705078125	2172.0	-2.0900323856821656
1746	TGFB	5.4345703125	1247.0	-0.15282750446022225
1747	TGFB	8.11395263671875	1714.0	0.5871957417732034
1748	TGFB	6.99310302734375	2260.0	-0.22168755310126115
1749	TGFB	6.76971435546875	2295.0	-2.214020267657747
1750	TGFB	3.4686279296875	1096.0	-1.4011585279667882
1751	TGFB	7.6287841796875	1786.0	-1.1707419344689427
1752	TGFB	7.9580078125	2415.0	-2.9876543615838056
1753	TGFB	7.08782958984375	1749.0	0.9618104547162336
1754	TGFB	9.5811767578125	1959.0	-1.9793925879212433
1755	TGFB	9.70843505859375	1324.0	-1.917161194374042
1756	TGFB	9.9923095703125	2085.0	-3.9903007129198143
1757	TGFB	6.28961181640625	1989.0	-0.9007363617821491
1758	TGFB	4.2872314453125	777.0	-2.0298940916955064
1759	TGFB	13.3359375	2556.0	-4.119425761993127
1760	TGFB	4.73931884765625	943.0	-4.716112410008445
1761	TGFB	3.7335205078125	1247.0	-0.8698388703269683
1762	TGFB	10.3594970703125	1994.0	-1.1663501536414351
1763	TGFB	3.14715576171875	1173.0	-0.9893998769289211
1764	TGFB	4.9674072265625	1176.0	-4.029112730499162
1765	TGFB	8.1458740234375	1630.0	-2.8697757827107937
1766	TGFB	5.699951171875	1590.0	-0.47671619507581003
1767	TGFB	2.0218505859375	667.0	-2.107344949532948
1768	TGFB	5.47613525390625	1717.0	-2.5635955281923373
1769	TGFB	8.8677978515625	1356.0	-1.8673077232822322
1770	TGFB	6.21044921875	1199.0	-0.685046372911742
1771	TGFB	6.19390869140625	973.0	-3.152510961664256
1772	TGFB	11.48724365234375	2159.0	1.1329630999389586
1773	TGFB	3.92742919921875	878.0	1.4570346498601894
1774	TGFB	13.39056396484375	1982.0	-0.9595271644120478
1775	TGFB	7.73114013671875	1810.0	0.09903505213188438
1776	TGFB	3.77581787109375	754.0	-2.045525654194438
1777	TGFB	9.8006591796875	1558.0	-2.551266058123794
1778	TGFB	4.81353759765625	1358.0	0.2992174146323327
1779	TGFB	3.4013671875	914.0	-3.9711774473690893
1780	TGFB	5.07586669921875	925.0	-0.017339562490902207
1781	TGFB	3.7044677734375	830.0	-4.03594710057511
1782	TGFB	12.13189697265625	1704.0	0.27209462162025805
1783	TGFB	15.51806640625	2640.0	-1.6916580585514853
1784	TGFB	12.82080078125	2037.0	2.080108308516966
1785	TGFB	8.62359619140625	2134.0	1.8430180479683216
1786	TGFB	9.074462890625	1726.0	0.14770149272160307
1787	TGFB	3.408935546875	1093.0	0.48698413616253444
1788	TGFB	10.25726318359375	2180.0	-3.380297840440174
1789	TGFB	9.4591064453125	1701.0	-2.0820622832186597
1790	TGFB	12.76104736328125	2702.0	-0.610725404767942
1791	TGFB	6.8685302734375	1051.0	-0.5753576523227124
1792	TGFB	19.10528564453125	2377.0	-0.8686501656179225
1793	TGFB	8.5684814453125	1057.0	-1.5402411525491089
1794	TGFB	8.89599609375	1473.0	-1.4755816498513195
1795	TGFB	10.62890625	1558.0	1.5577426233995395
1796	TGFB	8.05328369140625	1968.0	-0.07619112742236538
1797	TGFB	6.84075927734375	2199.0	0.5183250007598507
1798	TGFB	6.1729736328125	1213.0	-2.019008424493979
1799	TGFB	3.29376220703125	1303.0	-1.5336008842916973
1800	TGFB	9.66302490234375	1824.0	-3.092740066289507
1801	TGFB	11.15618896484375	2022.0	-3.316907305498552
1802	TGFB	4.86639404296875	1261.0	0.1377616216665176
1803	TGFB	9.74627685546875	2590.0	-1.093438672639966
1804	TGFB	4.26580810546875	1262.0	-4.014614763943635
1805	TGFB	8.78045654296875	1469.0	0.9930793782175629
1806	TGFB	4.009765625	1173.0	-0.30599968240313896
1807	TGFB	7.1175537109375	1744.0	-2.783575013220455
1808	TGFB	6.14642333984375	1482.0	-2.262957488352035
1809	TGFB	2.76019287109375	856.0	-0.8680098854661452
1810	TGFB	4.966552734375	1184.0	-2.0386917943861698
1811	TGFB	10.673583984375	2385.0	-2.604325898218422
1812	TGFB	5.62286376953125	1551.0	-0.43466595698716687
1813	TGFB	7.1883544921875	1587.0	-2.297047483640572
1814	TGFB	3.94757080078125	2586.0	-0.048225729248299334
1815	TGFB	8.58599853515625	2750.0	-1.3530341897425853
1816	TGFB	11.78912353515625	3651.0	0.5888887958254986
1817	TGFB	12.3232421875	2797.0	-1.854190127519387
1818	TGFB	4.76922607421875	1606.0	0.6932892096024377
1819	TGFB	19.46331787109375	3157.0	-1.0571358239169253
1820	TGFB	3.8760986328125	1191.0	-1.1777452405306095
1821	TGFB	7.60345458984375	2876.0	-3.5896458499473862
1822	TGFB	17.095947265625	2565.0	0.47646916520885163
1823	TGFB	12.42413330078125	3156.0	-2.277361228666015
1824	TGFB	8.33428955078125	3339.0	-3.858073186972544
1825	TGFB	4.244873046875	863.0	-2.2411815114025764
1826	TGFB	5.37872314453125	1715.0	-0.8754467852600102
1827	TGFB	6.7401123046875	1784.0	0.20640171292934853
1828	TGFB	9.306396484375	1697.0	-0.9892467758829377
1829	TGFB	8.94793701171875	2105.0	-2.31455437765368
1830	TGFB	11.7938232421875	3220.0	1.3206295518811813
1831	TGFB	15.1253662109375	2821.0	-1.6375994078344263
1832	TGFB	9.05712890625	1625.0	0.20693999392463672
1833	TGFB	6.08740234375	2085.0	-3.312238143933962
1834	TGFB	8.55963134765625	1747.0	-1.2871033886166119
1835	TGFB	13.82183837890625	2105.0	-1.6109624933756441
1836	TGFB	7.1962890625	1709.0	-0.21190491615643955
1837	TGFB	15.62261962890625	3288.0	-0.9639903868349892
1838	TGFB	3.36712646484375	1667.0	-2.803772260932772
1839	TGFB	14.47235107421875	2399.0	-3.158129837134999
1840	TGFB	17.9632568359375	2702.0	-1.1873110515530738
1841	TGFB	16.643310546875	2441.0	-1.0937365022499634
1842	TGFB	5.87542724609375	1800.0	-2.1744536860927934
1843	TGFB	8.593017578125	1848.0	-1.4987766734589159
1844	TGFB	6.89862060546875	3010.0	-4.539127999290608
1845	TGFB	13.87249755859375	3083.0	-0.00464109808203619
1846	TGFB	9.2490234375	3256.0	-1.4360521860687376
1847	TGFB	7.74310302734375	1479.0	-3.923696455179767
1848	TGFB	12.9888916015625	1644.0	-1.9484673854920767
1849	TGFB	8.73065185546875	1323.0	0.1797385874135305
1850	TGFB	4.07049560546875	1711.0	-0.9738543632484453
1851	TGFB	9.566650390625	2193.0	-0.33929325133473465
1852	TGFB	4.03619384765625	933.0	-3.8869557884195536
1853	TGFB	7.50872802734375	1521.0	-0.7607594088900661
1854	TGFB	4.767333984375	776.0	-0.7816789956600303
1855	TGFB	9.5733642578125	2055.0	-2.7626707227179788
1856	TGFB	6.1651611328125	2160.0	-0.8573500697537176
1857	TGFB	1.7415771484375	1050.0	-0.17496494370863497
1858	TGFB	8.96746826171875	1859.0	-0.053744967324156644
1859	TGFB	6.32666015625	1864.0	0.5819801921696774
1860	TGFB	12.98785400390625	1913.0	-1.6326295433168525
1861	TGFB	3.52020263671875	835.0	0.7302216871245945
1862	TGFB	5.36492919921875	2188.0	-0.3331206329947454
1863	TGFB	10.2801513671875	1850.0	-1.595385963372932
1864	TGFB	6.3623046875	1415.0	-3.4460615389293405
1865	TGFB	12.054931640625	2872.0	-1.847703100055809
1866	TGFB	3.1444091796875	948.0	-4.195281145004409
1867	TGFB	5.87542724609375	681.0	-0.8821763941415149
1868	TGFB	9.56280517578125	1903.0	-3.3131035890292213
1869	TGFB	8.2823486328125	1517.0	-0.5785249736819013
1870	TGFB	4.3570556640625	500.0	0.6193276917162631
1871	TGFB	12.39031982421875	1774.0	-0.0050572946814026265
1872	TGFB	7.52008056640625	1532.0	-2.500540192262139
1873	TGFB	5.98504638671875	1308.0	-0.6782750763434932
1874	TGFB	5.982177734375	1627.0	2.023127864933147
1875	TGFB	7.87408447265625	1047.0	-2.098102347091249
1876	TGFB	5.6566162109375	934.0	-1.9181958952759526
1877	TGFB	5.19342041015625	975.0	0.5827762000578872
1878	TGFB	7.17242431640625	2109.0	-0.6348609826557482
1879	TGFB	6.32183837890625	1499.0	0.8247288160209431
1880	TGFB	2.89849853515625	1265.0	-1.8997004527621655
1881	TGFB	3.22430419921875	1070.0	0.3192542140459867
1882	TGFB	6.42236328125	1571.0	-3.2352992814629795
1883	TGFB	5.1109619140625	1128.0	0.7425910061654991
1884	TGFB	5.3446044921875	1852.0	-1.0521628020851956
1885	TGFB	3.23431396484375	761.0	0.018888110191791124
1886	TGFB	4.93475341796875	1614.0	-1.0778381969551225
1887	TGFB	10.52972412109375	1774.0	0.0970965905689654
1888	TGFB	9.22576904296875	1556.0	0.8220181045343185
1889	TGFB	8.91717529296875	1492.0	-1.5511287964008167
1890	TGFB	2.98297119140625	1235.0	-3.679645987619282
1891	TGFB	5.59197998046875	1156.0	-2.5238064254876464
1892	TGFB	10.8970947265625	2298.0	-1.3771540060331777
1893	TGFB	6.51544189453125	1001.0	-2.139748808579186
1894	TGFB	4.65264892578125	689.0	-3.6538122707607696
1895	TGFB	8.0692138671875	2124.0	-0.675956576864093
1896	TGFB	9.3631591796875	1793.0	-3.693058133477279
1897	TGFB	7.6375732421875	1523.0	-4.643788611349114
1898	TGFB	4.101806640625	1024.0	-0.6733714373130869
1899	TGFB	2.6907958984375	1096.0	-4.033726869635492
1900	TGFB	3.7425537109375	796.0	-3.78844700727402
1901	TGFB	5.15789794921875	1430.0	-3.046531877853643
1902	TGFB	11.26434326171875	2383.0	-2.810224733685633
1903	TGFB	5.96246337890625	1186.0	-1.6164898293368057
1904	TGFB	8.931884765625	1226.0	-3.581782742212733
1905	TGFB	5.66455078125	1784.0	-0.714967566731616
1906	TGFB	6.59967041015625	1732.0	-4.260630558252361
1907	TGFB	2.3865966796875	510.0	-1.5853409797246119
1908	TGFB	3.6912841796875	1269.0	-2.8030720925238475
1909	TGFB	3.18585205078125	1111.0	-0.0021984795011979127
1910	TGFB	3.2667236328125	732.0	0.42754130251170197
1911	TGFB	5.77667236328125	1480.0	-3.8142765899863678
1912	TGFB	1.41094970703125	620.0	-2.4175176573927453
1913	TGFB	12.5111083984375	1757.0	-2.873714351185884
1914	TGFB	9.5423583984375	1734.0	0.4697725148853682
1915	TGFB	5.71929931640625	845.0	-2.22531675816425
1916	TGFB	8.74530029296875	1788.0	-2.7111266849212936
1917	TGFB	4.70037841796875	829.0	0.4351099917557608
1918	TGFB	6.62640380859375	1425.0	-1.012595547027024
1919	TGFB	7.80157470703125	1433.0	-1.4482159562599188
1920	TGFB	14.57891845703125	3040.0	1.1381358954954752
1921	TGFB	9.6754150390625	1789.0	1.386911385888637
1922	TGFB	3.61358642578125	1695.0	-4.077238700157667
1923	TGFB	8.7347412109375	1488.0	-0.5116897501769972
1924	TGFB	7.693115234375	2322.0	-2.109962090635454
1925	TGFB	2.71197509765625	594.0	-2.1384744416901644
1926	TGFB	6.8201904296875	1826.0	-2.6513843636110046
1927	TGFB	15.9398193359375	2641.0	-1.5259336291661798
1928	TGFB	2.93292236328125	831.0	-0.27869948620075274
1929	TGFB	3.81964111328125	511.0	-3.81034246744573
1930	TGFB	4.4683837890625	665.0	-0.670262473458602
1931	TGFB	3.90667724609375	890.0	1.1072349101608316
1932	TGFB	5.33380126953125	1309.0	-2.981769390628307
1933	TGFB	6.55706787109375	1647.0	0.07674054031421532
1934	TGFB	2.63812255859375	1521.0	-3.8461867390884628
1935	TGFB	4.00286865234375	2006.0	-2.1520452324177723
1936	TGFB	2.84783935546875	630.0	0.6371800363236999
1937	TGFB	8.619873046875	1860.0	-0.4794226518459267
1938	TGFB	11.1142578125	2614.0	-0.611380579520376
1939	TGFB	5.62890625	1785.0	-0.8397051776883452
1940	TGFB	10.02978515625	1176.0	-4.299211258412334
1941	TGFB	13.50299072265625	2316.0	-0.8493516768862516
1942	TGFB	4.88739013671875	1143.0	0.5275189783695593
1943	TGFB	5.53070068359375	1511.0	0.5819073511005525
1944	TGFB	16.8056640625	3144.0	1.8153547096372291
1945	TGFB	6.16534423828125	1127.0	-0.4975841510332365
1946	TGFB	10.18048095703125	1823.0	-0.0526314170527857
1947	TGFB	11.67291259765625	2035.0	0.33688543725877734
1948	TGFB	11.68408203125	2524.0	-1.30532156719719
1949	TGFB	5.0225830078125	2291.0	-0.8605069790459784
1950	TGFB	9.343017578125	1486.0	-2.0380565021961394
1951	TGFB	7.7569580078125	1768.0	-2.2115245232242864
1952	TGFB	3.97674560546875	917.0	-2.7433567126031018
1953	TGFB	9.6810302734375	2840.0	0.2930391737946973
1954	TGFB	9.3626708984375	1812.0	-1.03321667682799
1955	TGFB	5.5450439453125	1530.0	-2.51419830308487
1956	TGFB	8.5732421875	1823.0	-3.350910970972376
1957	TGFB	4.35870361328125	1027.0	1.1508254548493178
1958	TGFB	5.8397216796875	1322.0	0.12152815335441368
1959	TGFB	3.8387451171875	984.0	0.5843792414425232
1960	TGFB	10.475830078125	1739.0	-1.8493186448062773
1961	TGFB	8.8125	2993.0	-2.8675641974280013
1962	TGFB	8.12103271484375	1278.0	-1.361729255218417
1963	TGFB	5.74615478515625	1537.0	0.5682087943825691
1964	TGFB	6.7618408203125	1658.0	-4.308163536773369
1965	TGFB	3.50885009765625	712.0	-2.6405465233609946
1966	TGFB	5.47039794921875	1547.0	-1.1851089313884027
1967	TGFB	7.8133544921875	1568.0	-1.9358073940029976
1968	TGFB	9.2786865234375	1645.0	-1.637695816026373
1969	TGFB	5.0125732421875	1190.0	-0.7219654378339059
1970	TGFB	2.6722412109375	825.0	0.9400661647565096
1971	TGFB	6.22943115234375	1462.0	-1.0645868046536155
1972	TGFB	7.60321044921875	1212.0	-2.8295400418856
1973	TGFB	10.111572265625	1907.0	-1.465673345741546
1974	TGFB	3.5025634765625	1060.0	-1.2876129531427587
1975	TGFB	5.63775634765625	1611.0	0.41150536686492173
1976	TGFB	3.37701416015625	652.0	-1.6688977024150915
1977	TGFB	10.36767578125	1567.0	-3.474468073861428
1978	TGFB	4.0152587890625	1801.0	0.15147217710401653
1979	TGFB	3.0496826171875	984.0	0.6778615448202467
1980	TGFB	10.6207275390625	1861.0	0.8248032145243392
1981	TGFB	6.4598388671875	2216.0	0.9203638689360392
1982	TGFB	3.96759033203125	1136.0	-1.149465332095947
1983	TGFB	12.17022705078125	2156.0	-2.204931105243527
1984	TGFB	4.612060546875	1382.0	-3.8666919271771447
1985	TGFB	2.6649169921875	670.0	-1.4724918948596988
1986	TGFB	7.92486572265625	1131.0	-4.541784570367523
1987	TGFB	5.1820068359375	988.0	0.9306533617871177
1988	TGFB	4.9886474609375	1000.0	-1.866984826374006
1989	TGFB	6.690185546875	1848.0	0.3146969449033606
1990	TGFB	2.327880859375	718.0	1.1375628506794784
1991	TGFB	8.81243896484375	1418.0	-0.2206101749623486
1992	TGFB	8.34307861328125	1527.0	-0.11927195563646752
1993	TGFB	8.1416015625	2078.0	-0.6893063939955617
1994	TGFB	4.14141845703125	909.0	0.7938166838000115
1995	TGFB	6.2559814453125	2339.0	0.10239537207724894
1996	TGFB	13.6121826171875	2091.0	0.06509261520983474
1997	TGFB	3.4139404296875	836.0	0.5237897574201591
1998	TGFB	11.38885498046875	2650.0	-1.4563438258007075
[truncated: 13,901 more rows]
